# Supplementary material for: Network pharmacology reveals multitarget mechanism of action of drugs to be repurposed for COVID-19
Source: Front Pharmacol. 2022 Aug 17;13:952192. doi: 10.3389/fphar.2022.952192 (PMC9424758; doi:10.3389/fphar.2022.952192)
Supplement: Supplementary file 2 [file Table1.XLSX]

## Sheet: Sheet0
UniprotID	Entry name	Organism	Protein names	Gene names	Ensembl transcript	Cross-reference (RefSeq)	Gene ontology (biological process)	Gene ontology IDs	Gene ontology (cellular component)	Gene ontology (molecular function)	Gene ontology (molecular function)	Protein families	Cross-reference (PDB)	Cross-reference (DrugCentral)	Cross-reference (DrugBank)	Cross-reference (ChEMBL)	Cross-reference (SwissLipids)	Cross-reference (KEGG)	Cross-reference (InterPro)	Cross-reference (PANTHER)	Cross-reference (Reactome)
Q9NRA8	4ET_HUMAN	Homo sapiens (Human)	Eukaryotic translation initiation factor 4E transporter (4E-T) (eIF4E transporter) (Eukaryotic translation initiation factor 4E nuclear import factor 1)	EIF4ENIF1	ENST00000330125 [Q9NRA8-1];ENST00000344710 [Q9NRA8-2];ENST00000397525 [Q9NRA8-1];	NP_001157973.1 [Q9NRA8-1];NP_001157974.1 [Q9NRA8-2];NP_062817.2 [Q9NRA8-1];XP_005261743.1 [Q9NRA8-3];XP_005261744.1 [Q9NRA8-3];XP_005261745.1 [Q9NRA8-3];XP_011528582.1 [Q9NRA8-1];XP_011528583.1 [Q9NRA8-3];XP_016884353.1 [Q9NRA8-1];	gene silencing by RNA [GO:0031047]; mRNA stabilization [GO:0048255]; negative regulation of deadenylation-dependent decapping of nuclear-transcribed mRNA [GO:0106289]; negative regulation of neuron differentiation [GO:0045665]; negative regulation of translation [GO:0017148]; P-body assembly [GO:0033962]; positive regulation of miRNA mediated inhibition of translation [GO:1905618]; positive regul…	GO:0000932; GO:0003723; GO:0003729; GO:0005049; GO:0005634; GO:0005737; GO:0005829; GO:0006606; GO:0016020; GO:0016605; GO:0016607; GO:0017148; GO:0019827; GO:0019900; GO:0031047; GO:0033962; GO:0043231; GO:0045665; GO:0048255; GO:0060213; GO:0106289; GO:1905618	cytoplasm [GO:0005737]; cytosol [GO:0005829]; intracellular membrane-bounded organelle [GO:0043231]; membrane [GO:0016020]; nuclear speck [GO:0016607]; nucleus [GO:0005634]; P-body [GO:0000932]; PML body [GO:0016605]	kinase binding [GO:0019900]; mRNA binding [GO:0003729]; nuclear export signal receptor activity [GO:0005049]; RNA binding [GO:0003723]	kinase binding [GO:0019900]; mRNA binding [GO:0003729]; nuclear export signal receptor activity [GO:0005049]; RNA binding [GO:0003723]	4E-T/EIF4E-T family	5ANR;6F9W;6X2R;					hsa:56478;	IPR018862;	PTHR12269;
Q15758	AAAT_HUMAN	Homo sapiens (Human)	Neutral amino acid transporter B(0) (ATB(0)) (Baboon M7 virus receptor) (RD114/simian type D retrovirus receptor) (Sodium-dependent neutral amino acid transporter type 2) (Solute carrier family 1 member 5)	SLC1A5 ASCT2 M7V1 RDR RDRC	ENST00000412532 [Q15758-3];ENST00000434726 [Q15758-2];ENST00000542575 [Q15758-1];	NP_001138616.1 [Q15758-3];NP_001138617.1 [Q15758-2];NP_005619.1 [Q15758-1];	amino acid transport [GO:0006865]; glutamine secretion [GO:0010585]; glutamine transport [GO:0006868]; L-aspartate import across plasma membrane [GO:0140009]; L-glutamine import across plasma membrane [GO:1903803]; neutral amino acid transport [GO:0015804]; protein homotrimerization [GO:0070207]; transport across blood-brain barrier [GO:0150104]	GO:0001618; GO:0005886; GO:0005887; GO:0006865; GO:0006868; GO:0009925; GO:0010585; GO:0015175; GO:0015183; GO:0015186; GO:0015194; GO:0015293; GO:0015804; GO:0016020; GO:0016021; GO:0038023; GO:0042470; GO:0046872; GO:0070062; GO:0070207; GO:0140009; GO:0150104; GO:1903803	basal plasma membrane [GO:0009925]; extracellular exosome [GO:0070062]; integral component of membrane [GO:0016021]; integral component of plasma membrane [GO:0005887]; melanosome [GO:0042470]; membrane [GO:0016020]; plasma membrane [GO:0005886]	L-aspartate transmembrane transporter activity [GO:0015183]; L-glutamine transmembrane transporter activity [GO:0015186]; L-serine transmembrane transporter activity [GO:0015194]; metal ion binding [GO:0046872]; neutral amino acid transmembrane transporter activity [GO:0015175]; signaling receptor activity [GO:0038023]; symporter activity [GO:0015293]; virus receptor activity [GO:0001618]	L-aspartate transmembrane transporter activity [GO:0015183]; L-glutamine transmembrane transporter activity [GO:0015186]; L-serine transmembrane transporter activity [GO:0015194]; metal ion binding [GO:0046872]; neutral amino acid transmembrane transporter activity [GO:0015175]; signaling receptor activity [GO:0038023]; symporter activity [GO:0015293]; virus receptor activity [GO:0001618]	Dicarboxylate/amino acid:cation symporter (DAACS) (TC 2.A.23) family, SLC1A5 subfamily	5LLM;5LLU;5LM4;5MJU;6GCT;6MP6;6MPB;6RVX;6RVY;		DB00174;DB13146;DB00130;	CHEMBL3562162;		hsa:6510;	IPR001991;IPR018107;IPR036458;		R-HSA-352230;
Q9Y312	AAR2_HUMAN	Homo sapiens (Human)	Protein AAR2 homolog (AAR2 splicing factor homolog)	AAR2 C20orf4 CGI-23 PRO0225	ENST00000320849;ENST00000373932;ENST00000679667;ENST00000680247;ENST00000680639;ENST00000680811;ENST00000680933;	NP_001258803.1;NP_056326.2;XP_006723833.1;XP_011527064.1;XP_011527065.1;	spliceosomal tri-snRNP complex assembly [GO:0000244]	GO:0000244; GO:0005681; GO:0005682	spliceosomal complex [GO:0005681]; U5 snRNP [GO:0005682]			AAR2 family						hsa:25980;	IPR007946;IPR033648;IPR038514;IPR033647;IPR038516;	PTHR12689;
Q9UDR5	AASS_HUMAN	Homo sapiens (Human)	Alpha-aminoadipic semialdehyde synthase, mitochondrial (LKR/SDH) [Includes: Lysine ketoglutarate reductase (LKR) (LOR) (EC 1.5.1.8); Saccharopine dehydrogenase (SDH) (EC 1.5.1.9)]	AASS	ENST00000393376;ENST00000417368;ENST00000679511;ENST00000679864;	NP_005754.2;	L-lysine catabolic process to acetyl-CoA via saccharopine [GO:0033512]; lysine biosynthetic process via aminoadipic acid [GO:0019878]; lysine catabolic process [GO:0006554]; negative regulation of histone methylation [GO:0031061]; negative regulation of transcription by RNA polymerase II [GO:0000122]	GO:0000122; GO:0003714; GO:0004753; GO:0004754; GO:0005634; GO:0005737; GO:0005739; GO:0005759; GO:0005829; GO:0006554; GO:0019878; GO:0031061; GO:0033512; GO:0042393; GO:0043231; GO:0047130; GO:0047131	cytoplasm [GO:0005737]; cytosol [GO:0005829]; intracellular membrane-bounded organelle [GO:0043231]; mitochondrial matrix [GO:0005759]; mitochondrion [GO:0005739]; nucleus [GO:0005634]	histone binding [GO:0042393]; saccharopine dehydrogenase (NAD+, L-glutamate-forming) activity [GO:0047131]; saccharopine dehydrogenase (NAD+, L-lysine-forming) activity [GO:0004754]; saccharopine dehydrogenase (NADP+, L-lysine-forming) activity [GO:0047130]; saccharopine dehydrogenase activity [GO:0004753]; transcription corepressor activity [GO:0003714]	histone binding [GO:0042393]; saccharopine dehydrogenase (NAD+, L-glutamate-forming) activity [GO:0047131]; saccharopine dehydrogenase (NAD+, L-lysine-forming) activity [GO:0004754]; saccharopine dehydrogenase (NADP+, L-lysine-forming) activity [GO:0047130]; saccharopine dehydrogenase activity [GO:0004753]; transcription corepressor activity [GO:0003714]	AlaDH/PNT family; Saccharopine dehydrogenase family	5L76;5L78;5O1N;5O1O;5O1P;		DB00142;DB04207;DB00157;DB02338;			hsa:10157;	IPR007886;IPR007698;IPR036291;IPR032095;IPR005097;		R-HSA-71064;
Q9NY61	AATF_HUMAN	Homo sapiens (Human)	Protein AATF (Apoptosis-antagonizing transcription factor) (Rb-binding protein Che-1)	AATF CHE1 DED HSPC277	ENST00000619387;ENST00000620004;	NP_036270.1;	cell adhesion [GO:0007155]; cellular response to DNA damage stimulus [GO:0006974]; embryonic cleavage [GO:0040016]; negative regulation of amyloid precursor protein biosynthetic process [GO:0042985]; negative regulation of apoptotic process [GO:0043066]; negative regulation of apoptotic signaling pathway [GO:2001234]; negative regulation of reactive oxygen species metabolic process [GO:2000378]; …	GO:0003723; GO:0005634; GO:0005654; GO:0005667; GO:0005730; GO:0005737; GO:0005794; GO:0006357; GO:0006974; GO:0007155; GO:0007346; GO:0019901; GO:0032929; GO:0040016; GO:0042254; GO:0042985; GO:0043066; GO:0043522; GO:0045944; GO:0048156; GO:2000378; GO:2001234	cytoplasm [GO:0005737]; Golgi apparatus [GO:0005794]; nucleolus [GO:0005730]; nucleoplasm [GO:0005654]; nucleus [GO:0005634]; transcription regulator complex [GO:0005667]	leucine zipper domain binding [GO:0043522]; protein kinase binding [GO:0019901]; RNA binding [GO:0003723]; tau protein binding [GO:0048156]	leucine zipper domain binding [GO:0043522]; protein kinase binding [GO:0019901]; RNA binding [GO:0003723]; tau protein binding [GO:0048156]	AATF family	5W6A;					hsa:26574;	IPR025160;IPR039223;IPR012617;	PTHR15565;	R-HSA-193648;
P28288	ABCD3_HUMAN	Homo sapiens (Human)	ATP-binding cassette sub-family D member 3 (70 kDa peroxisomal membrane protein) (PMP70)	ABCD3 PMP70 PXMP1	ENST00000315713 [P28288-3];ENST00000370214 [P28288-1];	NP_001116146.1 [P28288-3];NP_002849.1 [P28288-1];	fatty acid beta-oxidation [GO:0006635]; fatty acid biosynthetic process [GO:0006633]; lipid transport [GO:0006869]; long-chain fatty acid import into peroxisome [GO:0015910]; peroxisome organization [GO:0007031]; protein import into peroxisome membrane [GO:0045046]; response to drug [GO:0042493]; response to organic cyclic compound [GO:0014070]; very long-chain fatty acid catabolic process [GO:00…	GO:0005324; GO:0005524; GO:0005739; GO:0005777; GO:0005778; GO:0005782; GO:0005829; GO:0006633; GO:0006635; GO:0006869; GO:0007031; GO:0014070; GO:0015910; GO:0016020; GO:0016021; GO:0016887; GO:0042493; GO:0042626; GO:0042760; GO:0042803; GO:0043231; GO:0043621; GO:0045046	cytosol [GO:0005829]; integral component of membrane [GO:0016021]; intracellular membrane-bounded organelle [GO:0043231]; membrane [GO:0016020]; mitochondrion [GO:0005739]; peroxisomal matrix [GO:0005782]; peroxisomal membrane [GO:0005778]; peroxisome [GO:0005777]	ATPase activity [GO:0016887]; ATPase-coupled transmembrane transporter activity [GO:0042626]; ATP binding [GO:0005524]; long-chain fatty acid transporter activity [GO:0005324]; protein homodimerization activity [GO:0042803]; protein self-association [GO:0043621]	ATPase activity [GO:0016887]; ATPase-coupled transmembrane transporter activity [GO:0042626]; ATP binding [GO:0005524]; long-chain fatty acid transporter activity [GO:0005324]; protein homodimerization activity [GO:0042803]; protein self-association [GO:0043621]	ABC transporter superfamily, ABCD family, Peroxisomal fatty acyl CoA transporter (TC 3.A.1.203) subfamily						hsa:5825;	IPR003593;IPR011527;IPR036640;IPR003439;IPR017871;IPR005283;IPR027417;		R-HSA-1369062;R-HSA-9603798;
Q9H845	ACAD9_HUMAN	Homo sapiens (Human)	Complex I assembly factor ACAD9, mitochondrial (Acyl-CoA dehydrogenase family member 9) (ACAD-9) (EC 1.3.8.-)	ACAD9	ENST00000308982;ENST00000681583;	NP_054768.2;	long-chain fatty acid metabolic process [GO:0001676]; medium-chain fatty acid metabolic process [GO:0051791]; mitochondrial respiratory chain complex I assembly [GO:0032981]	GO:0000062; GO:0001676; GO:0004466; GO:0005634; GO:0005739; GO:0005743; GO:0017099; GO:0030425; GO:0031966; GO:0032981; GO:0050660; GO:0051791; GO:0070991	dendrite [GO:0030425]; mitochondrial inner membrane [GO:0005743]; mitochondrial membrane [GO:0031966]; mitochondrion [GO:0005739]; nucleus [GO:0005634]	fatty-acyl-CoA binding [GO:0000062]; flavin adenine dinucleotide binding [GO:0050660]; long-chain-acyl-CoA dehydrogenase activity [GO:0004466]; medium-chain-acyl-CoA dehydrogenase activity [GO:0070991]; very-long-chain-acyl-CoA dehydrogenase activity [GO:0017099]	fatty-acyl-CoA binding [GO:0000062]; flavin adenine dinucleotide binding [GO:0050660]; long-chain-acyl-CoA dehydrogenase activity [GO:0004466]; medium-chain-acyl-CoA dehydrogenase activity [GO:0070991]; very-long-chain-acyl-CoA dehydrogenase activity [GO:0017099]	Acyl-CoA dehydrogenase family					SLP:000000619;	hsa:28976;	IPR006089;IPR006091;IPR036250;IPR009075;IPR013786;IPR037069;IPR009100;		R-HSA-6799198;
P11310	ACADM_HUMAN	Homo sapiens (Human)	Medium-chain specific acyl-CoA dehydrogenase, mitochondrial (MCAD) (EC 1.3.8.7) (Medium chain acyl-CoA dehydrogenase) (MCADH)	ACADM	ENST00000370841 [P11310-1];ENST00000420607 [P11310-2];	NP_000007.1 [P11310-1];NP_001120800.1 [P11310-2];	carnitine biosynthetic process [GO:0045329]; carnitine metabolic process, CoA-linked [GO:0019254]; fatty acid beta-oxidation [GO:0006635]; fatty acid beta-oxidation using acyl-CoA dehydrogenase [GO:0033539]; medium-chain fatty acid catabolic process [GO:0051793]; medium-chain fatty acid metabolic process [GO:0051791]; regulation of metabolic process [GO:0019222]	GO:0003995; GO:0005634; GO:0005739; GO:0005759; GO:0006635; GO:0019222; GO:0019254; GO:0030424; GO:0031966; GO:0033539; GO:0042802; GO:0045329; GO:0050660; GO:0051791; GO:0051793; GO:0070991	axon [GO:0030424]; mitochondrial matrix [GO:0005759]; mitochondrial membrane [GO:0031966]; mitochondrion [GO:0005739]; nucleus [GO:0005634]	acyl-CoA dehydrogenase activity [GO:0003995]; flavin adenine dinucleotide binding [GO:0050660]; identical protein binding [GO:0042802]; medium-chain-acyl-CoA dehydrogenase activity [GO:0070991]	acyl-CoA dehydrogenase activity [GO:0003995]; flavin adenine dinucleotide binding [GO:0050660]; identical protein binding [GO:0042802]; medium-chain-acyl-CoA dehydrogenase activity [GO:0070991]	Acyl-CoA dehydrogenase family	1EGC;1EGD;1EGE;1T9G;2A1T;4P13;		DB03415;DB03147;DB02910;	CHEMBL4295713;	SLP:000001334;	hsa:34;	IPR006089;IPR006091;IPR036250;IPR009075;IPR013786;IPR037069;IPR009100;IPR034180;		R-HSA-1989781;R-HSA-77288;R-HSA-77346;R-HSA-77348;
Q9BYF1	ACE2_HUMAN	Homo sapiens (Human)	Angiotensin-converting enzyme 2 (EC 3.4.17.23) (Angiotensin-converting enzyme homolog) (ACEH) (Angiotensin-converting enzyme-related carboxypeptidase) (ACE-related carboxypeptidase) (EC 3.4.17.-) (Metalloprotease MPROT15) [Cleaved into: Processed angiotensin-converting enzyme 2]	ACE2 UNQ868/PRO1885	ENST00000252519 [Q9BYF1-1];ENST00000427411 [Q9BYF1-1];ENST00000677282 [Q9BYF1-3];ENST00000678073 [Q9BYF1-1];ENST00000680121 [Q9BYF1-1];	NP_068576.1 [Q9BYF1-1];	angiotensin maturation [GO:0002003]; angiotensin-mediated drinking behavior [GO:0003051]; blood vessel diameter maintenance [GO:0097746]; negative regulation of signaling receptor activity [GO:2000272]; positive regulation of amino acid transport [GO:0051957]; positive regulation of cardiac muscle contraction [GO:0060452]; positive regulation of gap junction assembly [GO:1903598]; positive regula…	GO:0001618; GO:0001817; GO:0002003; GO:0003051; GO:0003081; GO:0004175; GO:0004180; GO:0004181; GO:0005576; GO:0005615; GO:0005788; GO:0005886; GO:0005929; GO:0006508; GO:0008237; GO:0008241; GO:0008270; GO:0009986; GO:0015827; GO:0016021; GO:0016324; GO:0019229; GO:0022898; GO:0030666; GO:0031526; GO:0042127; GO:0042802; GO:0045121; GO:0046718; GO:0046813; GO:0050727; GO:0051957; GO:0060452; GO:…	apical plasma membrane [GO:0016324]; brush border membrane [GO:0031526]; cell surface [GO:0009986]; cilium [GO:0005929]; endocytic vesicle membrane [GO:0030666]; endoplasmic reticulum lumen [GO:0005788]; extracellular exosome [GO:0070062]; extracellular region [GO:0005576]; extracellular space [GO:0005615]; integral component of membrane [GO:0016021]; membrane raft [GO:0045121]; plasma membrane […	carboxypeptidase activity [GO:0004180]; endopeptidase activity [GO:0004175]; identical protein binding [GO:0042802]; metallocarboxypeptidase activity [GO:0004181]; metallopeptidase activity [GO:0008237]; peptidyl-dipeptidase activity [GO:0008241]; virus receptor activity [GO:0001618]; zinc ion binding [GO:0008270]	carboxypeptidase activity [GO:0004180]; endopeptidase activity [GO:0004175]; identical protein binding [GO:0042802]; metallocarboxypeptidase activity [GO:0004181]; metallopeptidase activity [GO:0008237]; peptidyl-dipeptidase activity [GO:0008241]; virus receptor activity [GO:0001618]; zinc ion binding [GO:0008270]	Peptidase M2 family	1R42;1R4L;1XJP;2AJF;3D0G;3D0H;3D0I;3KBH;3SCI;3SCJ;3SCK;3SCL;6ACG;6ACJ;6ACK;6CS2;6LZG;6M0J;6M17;6M18;6M1D;6VW1;7A91;7A92;7A94;7A95;7A96;7A97;7A98;7BH9;7CT5;7DF4;7DMU;7JVO;7KJ2;7KJ3;7KJ4;7KMB;7KMS;7KMZ;7KNB;7KNE;7KNH;7KNI;7L0N;7L7F;		DB00608;DB01611;DB15643;DB05203;	CHEMBL3736;		hsa:59272;	IPR031588;IPR001548;	PTHR10514;	R-HSA-2022377;R-HSA-9678110;R-HSA-9679191;R-HSA-9694614;
P49753	ACOT2_HUMAN	Homo sapiens (Human)	Acyl-coenzyme A thioesterase 2, mitochondrial (Acyl-CoA thioesterase 2) (EC 3.1.2.2) (Acyl-coenzyme A thioester hydrolase 2a) (CTE-Ia) (Long-chain acyl-CoA thioesterase 2) (ZAP128)	ACOT2 PTE2 PTE2A	ENST00000238651 [P49753-1];	NP_006812.3 [P49753-1];	acyl-CoA metabolic process [GO:0006637]; fatty acid metabolic process [GO:0006631]; long-chain fatty acid metabolic process [GO:0001676]; protein localization [GO:0008104]; very long-chain fatty acid metabolic process [GO:0000038]	GO:0000038; GO:0001676; GO:0005739; GO:0005759; GO:0005782; GO:0005829; GO:0006631; GO:0006637; GO:0008104; GO:0016290; GO:0047617; GO:0052689; GO:0102991	cytosol [GO:0005829]; mitochondrial matrix [GO:0005759]; mitochondrion [GO:0005739]; peroxisomal matrix [GO:0005782]	acyl-CoA hydrolase activity [GO:0047617]; carboxylic ester hydrolase activity [GO:0052689]; myristoyl-CoA hydrolase activity [GO:0102991]; palmitoyl-CoA hydrolase activity [GO:0016290]	acyl-CoA hydrolase activity [GO:0047617]; carboxylic ester hydrolase activity [GO:0052689]; myristoyl-CoA hydrolase activity [GO:0102991]; palmitoyl-CoA hydrolase activity [GO:0016290]	C/M/P thioester hydrolase family	3HLK;			CHEMBL2189135;	SLP:000000590;	hsa:10965;	IPR029058;IPR016662;IPR014940;IPR006862;IPR042490;		R-HSA-77289;R-HSA-9033241;
O95573	ACSL3_HUMAN	Homo sapiens (Human)	Long-chain-fatty-acid--CoA ligase 3 (EC 6.2.1.3) (Arachidonate--CoA ligase) (EC 6.2.1.15) (Long-chain acyl-CoA synthetase 3) (LACS 3)	ACSL3 ACS3 FACL3 LACS3	ENST00000357430;ENST00000392066;ENST00000679514;ENST00000679558;ENST00000680147;ENST00000680251;ENST00000680395;ENST00000680684;ENST00000680921;ENST00000681383;ENST00000681697;	NP_004448.2;NP_976251.1;XP_016859073.1;	brain development [GO:0007420]; fatty acid biosynthetic process [GO:0006633]; fatty acid metabolic process [GO:0006631]; long-chain fatty acid import into cell [GO:0044539]; long-chain fatty acid metabolic process [GO:0001676]; long-chain fatty-acyl-CoA biosynthetic process [GO:0035338]; long-chain fatty-acyl-CoA metabolic process [GO:0035336]; neuron differentiation [GO:0030182]; positive regula…	GO:0001676; GO:0004467; GO:0005524; GO:0005741; GO:0005778; GO:0005783; GO:0005789; GO:0005794; GO:0005811; GO:0005886; GO:0006631; GO:0006633; GO:0007420; GO:0007584; GO:0014070; GO:0016020; GO:0016021; GO:0019901; GO:0019904; GO:0030182; GO:0034379; GO:0035336; GO:0035338; GO:0042998; GO:0044539; GO:0047676; GO:0048471; GO:0051047; GO:2001247	endoplasmic reticulum [GO:0005783]; endoplasmic reticulum membrane [GO:0005789]; Golgi apparatus [GO:0005794]; integral component of membrane [GO:0016021]; lipid droplet [GO:0005811]; membrane [GO:0016020]; mitochondrial outer membrane [GO:0005741]; perinuclear region of cytoplasm [GO:0048471]; peroxisomal membrane [GO:0005778]; plasma membrane [GO:0005886]	arachidonate-CoA ligase activity [GO:0047676]; ATP binding [GO:0005524]; long-chain fatty acid-CoA ligase activity [GO:0004467]; protein domain specific binding [GO:0019904]; protein kinase binding [GO:0019901]	arachidonate-CoA ligase activity [GO:0047676]; ATP binding [GO:0005524]; long-chain fatty acid-CoA ligase activity [GO:0004467]; protein domain specific binding [GO:0019904]; protein kinase binding [GO:0019901]	ATP-dependent AMP-binding enzyme family					SLP:000000200;	hsa:2181;	IPR020845;IPR000873;IPR042099;		R-HSA-434313;R-HSA-75876;
Q13443	ADAM9_HUMAN	Homo sapiens (Human)	Disintegrin and metalloproteinase domain-containing protein 9 (ADAM 9) (EC 3.4.24.-) (Cellular disintegrin-related protein) (Meltrin-gamma) (Metalloprotease/disintegrin/cysteine-rich protein 9) (Myeloma cell metalloproteinase)	ADAM9 KIAA0021 MCMP MDC9 MLTNG	ENST00000379917 [Q13443-2];ENST00000487273 [Q13443-1];	NP_003807.1 [Q13443-1];	activation of MAPKK activity [GO:0000186]; amyloid precursor protein catabolic process [GO:0042987]; cell adhesion [GO:0007155]; cell adhesion mediated by integrin [GO:0033627]; cell-cell adhesion mediated by integrin [GO:0033631]; cell-matrix adhesion [GO:0007160]; cell migration [GO:0016477]; cellular response to lipopolysaccharide [GO:0071222]; integrin-mediated signaling pathway [GO:0007229];…	GO:0000186; GO:0004222; GO:0005080; GO:0005178; GO:0005518; GO:0005615; GO:0005925; GO:0006509; GO:0007155; GO:0007160; GO:0007179; GO:0007229; GO:0008237; GO:0009986; GO:0010042; GO:0016021; GO:0016477; GO:0016485; GO:0017124; GO:0030216; GO:0030335; GO:0031233; GO:0031293; GO:0033627; GO:0033630; GO:0033631; GO:0034241; GO:0034612; GO:0042117; GO:0042542; GO:0042987; GO:0043236; GO:0046872; GO:…	cell surface [GO:0009986]; extracellular exosome [GO:0070062]; extracellular space [GO:0005615]; focal adhesion [GO:0005925]; integral component of membrane [GO:0016021]; intrinsic component of external side of plasma membrane [GO:0031233]	collagen binding [GO:0005518]; integrin binding [GO:0005178]; laminin binding [GO:0043236]; metal ion binding [GO:0046872]; metalloendopeptidase activity [GO:0004222]; metalloendopeptidase activity involved in amyloid precursor protein catabolic process [GO:1902945]; metallopeptidase activity [GO:0008237]; protein kinase C binding [GO:0005080]; SH3 domain binding [GO:0017124]	collagen binding [GO:0005518]; integrin binding [GO:0005178]; laminin binding [GO:0043236]; metal ion binding [GO:0046872]; metalloendopeptidase activity [GO:0004222]; metalloendopeptidase activity involved in amyloid precursor protein catabolic process [GO:1902945]; metallopeptidase activity [GO:0008237]; protein kinase C binding [GO:0005080]; SH3 domain binding [GO:0017124]		1M1V;	Q13443;	DB05033;	CHEMBL5982;		hsa:8754;	IPR006586;IPR018358;IPR001762;IPR036436;IPR000742;IPR024079;IPR001590;IPR002870;IPR034027;		R-HSA-1442490;
O00116	ADAS_HUMAN	Homo sapiens (Human)	Alkyldihydroxyacetonephosphate synthase, peroxisomal (Alkyl-DHAP synthase) (EC 2.5.1.26) (Aging-associated gene 5 protein) (Alkylglycerone-phosphate synthase)	AGPS AAG5	ENST00000264167;	NP_003650.1;	ether lipid biosynthetic process [GO:0008611]; lipid biosynthetic process [GO:0008610]; protein localization [GO:0008104]	GO:0005730; GO:0005739; GO:0005777; GO:0005778; GO:0005782; GO:0005829; GO:0008104; GO:0008609; GO:0008610; GO:0008611; GO:0016020; GO:0016491; GO:0071949	cytosol [GO:0005829]; membrane [GO:0016020]; mitochondrion [GO:0005739]; nucleolus [GO:0005730]; peroxisomal matrix [GO:0005782]; peroxisomal membrane [GO:0005778]; peroxisome [GO:0005777]	alkylglycerone-phosphate synthase activity [GO:0008609]; FAD binding [GO:0071949]; oxidoreductase activity [GO:0016491]	alkylglycerone-phosphate synthase activity [GO:0008609]; FAD binding [GO:0071949]; oxidoreductase activity [GO:0016491]	FAD-binding oxidoreductase/transferase type 4 family				CHEMBL4295643;	SLP:000000611;	hsa:8540;	IPR025650;IPR016166;IPR036318;IPR016167;IPR016169;IPR016164;IPR004113;IPR006094;IPR016171;	PTHR46568;	R-HSA-75896;R-HSA-9033241;R-HSA-9033500;
P12235	ADT1_HUMAN	Homo sapiens (Human)	ADP/ATP translocase 1 (ADP,ATP carrier protein 1) (ADP,ATP carrier protein, heart/skeletal muscle isoform T1) (Adenine nucleotide translocator 1) (ANT 1) (Solute carrier family 25 member 4)	SLC25A4 AAC1 ANT1	ENST00000281456;	NP_001142.2;	adaptive thermogenesis [GO:1990845]; ADP transport [GO:0015866]; apoptotic mitochondrial changes [GO:0008637]; generation of precursor metabolites and energy [GO:0006091]; mitochondrial ADP transmembrane transport [GO:0140021]; mitochondrial ATP transmembrane transport [GO:1990544]; mitochondrial genome maintenance [GO:0000002]; negative regulation of necroptotic process [GO:0060546]; positive re…	GO:0000002; GO:0005471; GO:0005739; GO:0005743; GO:0005757; GO:0005887; GO:0006091; GO:0008637; GO:0015078; GO:0015207; GO:0015866; GO:0016020; GO:0016032; GO:0017077; GO:0032592; GO:0046902; GO:0060546; GO:0140021; GO:1901526; GO:1990544; GO:1990845	integral component of mitochondrial membrane [GO:0032592]; integral component of plasma membrane [GO:0005887]; membrane [GO:0016020]; mitochondrial inner membrane [GO:0005743]; mitochondrial permeability transition pore complex [GO:0005757]; mitochondrion [GO:0005739]	adenine transmembrane transporter activity [GO:0015207]; ATP:ADP antiporter activity [GO:0005471]; oxidative phosphorylation uncoupler activity [GO:0017077]; proton transmembrane transporter activity [GO:0015078]	adenine transmembrane transporter activity [GO:0015207]; ATP:ADP antiporter activity [GO:0005471]; oxidative phosphorylation uncoupler activity [GO:0017077]; proton transmembrane transporter activity [GO:0015078]	Mitochondrial carrier (TC 2.A.29) family		P12235;	DB01736;DB00171;DB02426;DB00720;DB04178;DB01077;DB03429;			hsa:291;	IPR002113;IPR002067;IPR018108;IPR023395;	PTHR45635;	R-HSA-1268020;R-HSA-180897;R-HSA-83936;
P05141	ADT2_HUMAN	Homo sapiens (Human)	ADP/ATP translocase 2 (ADP,ATP carrier protein 2) (ADP,ATP carrier protein, fibroblast isoform) (Adenine nucleotide translocator 2) (ANT 2) (Solute carrier family 25 member 5) [Cleaved into: ADP/ATP translocase 2, N-terminally processed]	SLC25A5 AAC2 ANT2	ENST00000317881;	NP_001143.2;	adaptive thermogenesis [GO:1990845]; adenine nucleotide transport [GO:0051503]; B cell differentiation [GO:0030183]; cellular response to leukemia inhibitory factor [GO:1990830]; chromosome segregation [GO:0007059]; erythrocyte differentiation [GO:0030218]; mitochondrial ADP transmembrane transport [GO:0140021]; mitochondrial ATP transmembrane transport [GO:1990544]; negative regulation of mitoch…	GO:0000295; GO:0003723; GO:0005471; GO:0005634; GO:0005739; GO:0005743; GO:0005757; GO:0005887; GO:0007059; GO:0008284; GO:0015078; GO:0015207; GO:0016020; GO:0016032; GO:0017077; GO:0030183; GO:0030218; GO:0031625; GO:0042645; GO:0045121; GO:0046902; GO:0051503; GO:0071817; GO:0140021; GO:1901029; GO:1901526; GO:1990544; GO:1990830; GO:1990845	integral component of plasma membrane [GO:0005887]; membrane [GO:0016020]; membrane raft [GO:0045121]; mitochondrial inner membrane [GO:0005743]; mitochondrial nucleoid [GO:0042645]; mitochondrial permeability transition pore complex [GO:0005757]; mitochondrion [GO:0005739]; MMXD complex [GO:0071817]; nucleus [GO:0005634]	adenine nucleotide transmembrane transporter activity [GO:0000295]; adenine transmembrane transporter activity [GO:0015207]; ATP:ADP antiporter activity [GO:0005471]; oxidative phosphorylation uncoupler activity [GO:0017077]; proton transmembrane transporter activity [GO:0015078]; RNA binding [GO:0003723]; ubiquitin protein ligase binding [GO:0031625]	adenine nucleotide transmembrane transporter activity [GO:0000295]; adenine transmembrane transporter activity [GO:0015207]; ATP:ADP antiporter activity [GO:0005471]; oxidative phosphorylation uncoupler activity [GO:0017077]; proton transmembrane transporter activity [GO:0015078]; RNA binding [GO:0003723]; ubiquitin protein ligase binding [GO:0031625]	Mitochondrial carrier (TC 2.A.29) family		P05141;	DB00720;DB01077;	CHEMBL3709670;		hsa:292;	IPR002113;IPR002067;IPR018108;IPR023395;	PTHR45635;	R-HSA-180897;R-HSA-83936;
P12236	ADT3_HUMAN	Homo sapiens (Human)	ADP/ATP translocase 3 (ADP,ATP carrier protein 3) (ADP,ATP carrier protein, isoform T2) (ANT 2) (Adenine nucleotide translocator 3) (ANT 3) (Solute carrier family 25 member 6) [Cleaved into: ADP/ATP translocase 3, N-terminally processed]	SLC25A6 AAC3 ANT3 CDABP0051	ENST00000381401;	NP_001627.2;	apoptotic process [GO:0006915]; mitochondrial ADP transmembrane transport [GO:0140021]; mitochondrial ATP transmembrane transport [GO:1990544]; protein targeting to mitochondrion [GO:0006626]; viral process [GO:0016032]	GO:0005471; GO:0005634; GO:0005739; GO:0005743; GO:0005744; GO:0006626; GO:0006915; GO:0016020; GO:0016021; GO:0016032; GO:0140021; GO:1990544	integral component of membrane [GO:0016021]; membrane [GO:0016020]; mitochondrial inner membrane [GO:0005743]; mitochondrion [GO:0005739]; nucleus [GO:0005634]; TIM23 mitochondrial import inner membrane translocase complex [GO:0005744]	ATP:ADP antiporter activity [GO:0005471]	ATP:ADP antiporter activity [GO:0005471]	Mitochondrial carrier (TC 2.A.29) family		P12236;	DB00720;DB01077;	CHEMBL4105854;		hsa:293;	IPR002113;IPR002067;IPR018108;IPR023395;	PTHR45635;	R-HSA-1268020;R-HSA-168277;R-HSA-180897;R-HSA-83936;
Q04828	AK1C1_HUMAN	Homo sapiens (Human)	Aldo-keto reductase family 1 member C1 (EC 1.1.1.-) (EC 1.1.1.112) (EC 1.1.1.209) (EC 1.1.1.210) (EC 1.1.1.357) (EC 1.1.1.51) (EC 1.1.1.53) (EC 1.1.1.62) (EC 1.3.1.20) (20-alpha-hydroxysteroid dehydrogenase) (20-alpha-HSD) (EC 1.1.1.149) (Chlordecone reductase homolog HAKRC) (Dihydrodiol dehydrogenase 1) (DD1) (High-affinity hepatic bile acid-binding protein) (HBAB)	AKR1C1 DDH DDH1	ENST00000380872;	NP_001344.2;	bile acid and bile salt transport [GO:0015721]; bile acid metabolic process [GO:0008206]; cellular response to jasmonic acid stimulus [GO:0071395]; cholesterol homeostasis [GO:0042632]; daunorubicin metabolic process [GO:0044597]; digestion [GO:0007586]; doxorubicin metabolic process [GO:0044598]; epithelial cell differentiation [GO:0030855]; intestinal cholesterol absorption [GO:0030299]; positi…	GO:0001523; GO:0004032; GO:0004033; GO:0005829; GO:0006693; GO:0006805; GO:0007586; GO:0008202; GO:0008206; GO:0015721; GO:0016229; GO:0016655; GO:0018636; GO:0030283; GO:0030299; GO:0030855; GO:0031406; GO:0032052; GO:0033703; GO:0035410; GO:0042448; GO:0042574; GO:0042632; GO:0044594; GO:0044597; GO:0044598; GO:0046683; GO:0047006; GO:0047023; GO:0047024; GO:0047042; GO:0047044; GO:0047045; GO:…	cytosol [GO:0005829]; extracellular exosome [GO:0070062]	17-alpha,20-alpha-dihydroxypregn-4-en-3-one dehydrogenase activity [GO:0047006]; 17-beta-hydroxysteroid dehydrogenase (NAD+) activity [GO:0044594]; 17-beta-hydroxysteroid dehydrogenase (NADP+) activity [GO:0072582]; 3beta-hydroxy-5beta-steroid dehydrogenase activity [GO:0033703]; 5alpha-androstane-3beta,17beta-diol dehydrogenase activity [GO:0047024]; alditol:NADP+ 1-oxidoreductase activity [GO:0…	17-alpha,20-alpha-dihydroxypregn-4-en-3-one dehydrogenase activity [GO:0047006]; 17-beta-hydroxysteroid dehydrogenase (NAD+) activity [GO:0044594]; 17-beta-hydroxysteroid dehydrogenase (NADP+) activity [GO:0072582]; 3beta-hydroxy-5beta-steroid dehydrogenase activity [GO:0033703]; 5alpha-androstane-3beta,17beta-diol dehydrogenase activity [GO:0047024]; alditol:NADP+ 1-oxidoreductase activity [GO:0…	Aldo/keto reductase family	1MRQ;3C3U;3GUG;3NTY;4YVP;6A7A;6IJX;	Q04828;	DB04674;DB00945;DB07768;DB01039;DB07931;DB06077;DB00959;DB00461;DB00157;DB03467;DB03461;DB00776;DB12612;DB00936;	CHEMBL5905;	SLP:000000802;	hsa:1645;	IPR020471;IPR044482;IPR018170;IPR023210;IPR036812;		R-HSA-193368;R-HSA-193775;R-HSA-193807;R-HSA-975634;
O43572	AKA10_HUMAN	Homo sapiens (Human)	A-kinase anchor protein 10, mitochondrial (AKAP-10) (Dual specificity A kinase-anchoring protein 2) (D-AKAP-2) (Protein kinase A-anchoring protein 10) (PRKA10)	AKAP10	ENST00000225737;	NP_009133.2;	blood coagulation [GO:0007596]; protein localization [GO:0008104]; signal transduction [GO:0007165]	GO:0005739; GO:0005829; GO:0005886; GO:0007165; GO:0007596; GO:0008104; GO:0032991; GO:0051018	cytosol [GO:0005829]; mitochondrion [GO:0005739]; plasma membrane [GO:0005886]; protein-containing complex [GO:0032991]	protein kinase A binding [GO:0051018]	protein kinase A binding [GO:0051018]		3IM4;3TMH;					hsa:11216;	IPR037719;IPR016137;IPR036305;		R-HSA-983231;
Q92667	AKAP1_HUMAN	Homo sapiens (Human)	A-kinase anchor protein 1, mitochondrial (A-kinase anchor protein 149 kDa) (AKAP 149) (Dual specificity A-kinase-anchoring protein 1) (D-AKAP-1) (Protein kinase A-anchoring protein 1) (PRKA1) (Spermatid A-kinase anchor protein 84) (S-AKAP84)	AKAP1 AKAP149 PRKA1	ENST00000314126 [Q92667-2];ENST00000337714 [Q92667-1];ENST00000481416 [Q92667-2];ENST00000539273 [Q92667-1];ENST00000571629 [Q92667-1];ENST00000572557 [Q92667-1];ENST00000621116 [Q92667-1];	NP_001229831.1 [Q92667-1];NP_001229832.1 [Q92667-1];NP_003479.1 [Q92667-1];XP_005257764.1;XP_005257766.1;XP_016880678.1;XP_016880679.1 [Q92667-1];XP_016880680.1;	antiviral innate immune response [GO:0140374]; apoptotic process [GO:0006915]; blood coagulation [GO:0007596]	GO:0003723; GO:0005739; GO:0005741; GO:0005829; GO:0006915; GO:0007596; GO:0016020; GO:0016021; GO:0034237; GO:0140374	cytosol [GO:0005829]; integral component of membrane [GO:0016021]; membrane [GO:0016020]; mitochondrial outer membrane [GO:0005741]; mitochondrion [GO:0005739]	protein kinase A regulatory subunit binding [GO:0034237]; RNA binding [GO:0003723]	protein kinase A regulatory subunit binding [GO:0034237]; RNA binding [GO:0003723]							hsa:8165;	IPR004087;IPR004088;IPR036612;IPR035437;IPR002999;		R-HSA-8949215;R-HSA-983231;
O43823	AKAP8_HUMAN	Homo sapiens (Human)	A-kinase anchor protein 8 (AKAP-8) (A-kinase anchor protein 95 kDa) (AKAP 95)	AKAP8 AKAP95	ENST00000269701;	NP_005849.1;	cell cycle G2/M phase transition [GO:0044839]; cellular response to lipopolysaccharide [GO:0071222]; cellular response to prostaglandin E stimulus [GO:0071380]; innate immune response [GO:0045087]; mitotic cell cycle [GO:0000278]; mitotic chromosome condensation [GO:0007076]; negative regulation of tumor necrosis factor production [GO:0032720]; positive regulation of histone deacetylation [GO:003…	GO:0000278; GO:0000793; GO:0001939; GO:0003690; GO:0003723; GO:0005634; GO:0005654; GO:0005730; GO:0005739; GO:0005794; GO:0007076; GO:0007165; GO:0008270; GO:0015031; GO:0016020; GO:0016363; GO:0031065; GO:0032720; GO:0033127; GO:0034237; GO:0042826; GO:0044839; GO:0045087; GO:0051059; GO:0071222; GO:0071380	condensed chromosome [GO:0000793]; female pronucleus [GO:0001939]; Golgi apparatus [GO:0005794]; membrane [GO:0016020]; mitochondrion [GO:0005739]; nuclear matrix [GO:0016363]; nucleolus [GO:0005730]; nucleoplasm [GO:0005654]; nucleus [GO:0005634]	double-stranded DNA binding [GO:0003690]; histone deacetylase binding [GO:0042826]; NF-kappaB binding [GO:0051059]; protein kinase A regulatory subunit binding [GO:0034237]; RNA binding [GO:0003723]; zinc ion binding [GO:0008270]	double-stranded DNA binding [GO:0003690]; histone deacetylase binding [GO:0042826]; NF-kappaB binding [GO:0051059]; protein kinase A regulatory subunit binding [GO:0034237]; RNA binding [GO:0003723]; zinc ion binding [GO:0008270]	AKAP95 family						hsa:10270;	IPR007071;IPR034736;	PTHR12190;
Q99996	AKAP9_HUMAN	Homo sapiens (Human)	A-kinase anchor protein 9 (AKAP-9) (A-kinase anchor protein 350 kDa) (AKAP 350) (hgAKAP 350) (A-kinase anchor protein 450 kDa) (AKAP 450) (AKAP 120-like protein) (Centrosome- and Golgi-localized PKN-associated protein) (CG-NAP) (Protein hyperion) (Protein kinase A-anchoring protein 9) (PRKA9) (Protein yotiao)	AKAP9 AKAP350 AKAP450 KIAA0803	ENST00000356239 [Q99996-2];ENST00000680766 [Q99996-3];	NP_005742.4 [Q99996-2];NP_671714.1 [Q99996-3];	cardiac conduction [GO:0061337]; cellular response to cAMP [GO:0071320]; chemical synaptic transmission [GO:0007268]; ciliary basal body-plasma membrane docking [GO:0097711]; G2/M transition of mitotic cell cycle [GO:0000086]; maintenance of centrosome location [GO:0051661]; microtubule nucleation [GO:0007020]; positive regulation of microtubule polymerization [GO:0031116]; positive regulation of…	GO:0000086; GO:0003677; GO:0005102; GO:0005794; GO:0005795; GO:0005801; GO:0005813; GO:0005829; GO:0005856; GO:0007020; GO:0007165; GO:0007268; GO:0008076; GO:0010389; GO:0015459; GO:0031116; GO:0033138; GO:0034237; GO:0043231; GO:0044325; GO:0051661; GO:0060090; GO:0060306; GO:0060307; GO:0061337; GO:0071320; GO:0086091; GO:0097060; GO:0097711; GO:0098909; GO:0098962; GO:0098978; GO:1901018; GO:…	centrosome [GO:0005813]; cis-Golgi network [GO:0005801]; cytoskeleton [GO:0005856]; cytosol [GO:0005829]; glutamatergic synapse [GO:0098978]; Golgi apparatus [GO:0005794]; Golgi stack [GO:0005795]; intracellular membrane-bounded organelle [GO:0043231]; synaptic membrane [GO:0097060]; voltage-gated potassium channel complex [GO:0008076]	DNA binding [GO:0003677]; ion channel binding [GO:0044325]; molecular adaptor activity [GO:0060090]; potassium channel regulator activity [GO:0015459]; protein kinase A regulatory subunit binding [GO:0034237]; signaling receptor binding [GO:0005102]	DNA binding [GO:0003677]; ion channel binding [GO:0044325]; molecular adaptor activity [GO:0060090]; potassium channel regulator activity [GO:0015459]; protein kinase A regulatory subunit binding [GO:0034237]; signaling receptor binding [GO:0005102]							hsa:10142;	IPR028745;IPR005539;IPR019528;	PTHR44981;	R-HSA-2565942;R-HSA-380259;R-HSA-380270;R-HSA-380284;R-HSA-380320;R-HSA-5576890;R-HSA-5576893;R-HSA-5620912;R-HSA-6802952;R-HSA-8854518;
Q9ULX6	AKP8L_HUMAN	Homo sapiens (Human)	A-kinase anchor protein 8-like (AKAP8-like protein) (Helicase A-binding protein 95) (HAP95) (Homologous to AKAP95 protein) (HA95) (Neighbor of A-kinase-anchoring protein 95) (Neighbor of AKAP95)	AKAP8L NAKAP NAKAP95 HRIHFB2018	ENST00000397410 [Q9ULX6-1];ENST00000595465 [Q9ULX6-2];	NP_001278407.1 [Q9ULX6-2];NP_055186.3 [Q9ULX6-1];	cell cycle G2/M phase transition [GO:0044839]; mitotic chromosome condensation [GO:0007076]; mRNA processing [GO:0006397]; nuclear envelope disassembly [GO:0051081]; positive regulation of histone deacetylation [GO:0031065]; positive regulation of transcription by RNA polymerase II [GO:0045944]; regulation of histone phosphorylation [GO:0033127]; regulation of mRNA export from nucleus [GO:0010793…	GO:0000785; GO:0003677; GO:0003723; GO:0005521; GO:0005634; GO:0005737; GO:0006397; GO:0007076; GO:0008380; GO:0010793; GO:0016032; GO:0016363; GO:0016605; GO:0016607; GO:0017151; GO:0031065; GO:0033127; GO:0034237; GO:0042826; GO:0044839; GO:0045944; GO:0046872; GO:0051081; GO:1990904	chromatin [GO:0000785]; cytoplasm [GO:0005737]; nuclear matrix [GO:0016363]; nuclear speck [GO:0016607]; nucleus [GO:0005634]; PML body [GO:0016605]; ribonucleoprotein complex [GO:1990904]	DEAD/H-box RNA helicase binding [GO:0017151]; DNA binding [GO:0003677]; histone deacetylase binding [GO:0042826]; lamin binding [GO:0005521]; metal ion binding [GO:0046872]; protein kinase A regulatory subunit binding [GO:0034237]; RNA binding [GO:0003723]	DEAD/H-box RNA helicase binding [GO:0017151]; DNA binding [GO:0003677]; histone deacetylase binding [GO:0042826]; lamin binding [GO:0005521]; metal ion binding [GO:0046872]; protein kinase A regulatory subunit binding [GO:0034237]; RNA binding [GO:0003723]	AKAP95 family						hsa:26993;	IPR007071;IPR034736;	PTHR12190;
P31749	AKT1_HUMAN	Homo sapiens (Human)	RAC-alpha serine/threonine-protein kinase (EC 2.7.11.1) (Protein kinase B) (PKB) (Protein kinase B alpha) (PKB alpha) (Proto-oncogene c-Akt) (RAC-PK-alpha)	AKT1 PKB RAC	ENST00000349310 [P31749-1];ENST00000402615 [P31749-1];ENST00000407796 [P31749-1];ENST00000554581 [P31749-1];ENST00000554848 [P31749-1];ENST00000555528 [P31749-1];ENST00000649815 [P31749-1];	NP_001014431.1 [P31749-1];NP_001014432.1 [P31749-1];NP_005154.2 [P31749-1];XP_005267458.1;	activation-induced cell death of T cells [GO:0006924]; activation of protein kinase B activity [GO:0032148]; aging [GO:0007568]; anoikis [GO:0043276]; apoptotic mitochondrial changes [GO:0008637]; carbohydrate transport [GO:0008643]; cell differentiation [GO:0030154]; cell migration involved in sprouting angiogenesis [GO:0002042]; cell population proliferation [GO:0008283]; cell projection organi…	GO:0001649; GO:0001893; GO:0001934; GO:0001938; GO:0002042; GO:0002931; GO:0003376; GO:0004672; GO:0004674; GO:0004712; GO:0005080; GO:0005516; GO:0005524; GO:0005547; GO:0005634; GO:0005654; GO:0005737; GO:0005739; GO:0005819; GO:0005829; GO:0005886; GO:0005911; GO:0005978; GO:0005979; GO:0006006; GO:0006412; GO:0006417; GO:0006468; GO:0006469; GO:0006606; GO:0006809; GO:0006924; GO:0006954; GO:…	cell-cell junction [GO:0005911]; ciliary basal body [GO:0036064]; cytoplasm [GO:0005737]; cytosol [GO:0005829]; extrinsic component of cytoplasmic side of plasma membrane [GO:0031234]; lamellipodium [GO:0030027]; microtubule cytoskeleton [GO:0015630]; mitochondrion [GO:0005739]; nucleoplasm [GO:0005654]; nucleus [GO:0005634]; plasma membrane [GO:0005886]; postsynapse [GO:0098794]; protein-contain…	14-3-3 protein binding [GO:0071889]; ATP binding [GO:0005524]; calmodulin binding [GO:0005516]; enzyme binding [GO:0019899]; GTPase activating protein binding [GO:0032794]; identical protein binding [GO:0042802]; kinase activity [GO:0016301]; nitric-oxide synthase regulator activity [GO:0030235]; phosphatidylinositol-3,4,5-trisphosphate binding [GO:0005547]; phosphatidylinositol-3,4-bisphosphate …	14-3-3 protein binding [GO:0071889]; ATP binding [GO:0005524]; calmodulin binding [GO:0005516]; enzyme binding [GO:0019899]; GTPase activating protein binding [GO:0032794]; identical protein binding [GO:0042802]; kinase activity [GO:0016301]; nitric-oxide synthase regulator activity [GO:0030235]; phosphatidylinositol-3,4,5-trisphosphate binding [GO:0005547]; phosphatidylinositol-3,4-bisphosphate …	Protein kinase superfamily, AGC Ser/Thr protein kinase family, RAC subfamily	1H10;1UNP;1UNQ;1UNR;2UVM;2UZR;2UZS;3CQU;3CQW;3MV5;3MVH;3O96;3OCB;3OW4;3QKK;3QKL;3QKM;4EJN;4EKK;4EKL;4GV1;5KCV;6BUU;6CCY;6HHF;6HHG;6HHH;6HHI;6HHJ;6NPZ;6S9W;6S9X;	P31749;	DB07585;DB05971;DB01169;DB00171;DB06486;DB01645;DB01863;DB07584;DB06641;DB02709;	CHEMBL4282;		hsa:207;	IPR000961;IPR034676;IPR011009;IPR011993;IPR001849;IPR039026;IPR017892;IPR000719;IPR017441;IPR039027;IPR008271;	PTHR24351:SF200;	R-HSA-111447;R-HSA-1257604;R-HSA-1358803;R-HSA-1445148;R-HSA-1474151;R-HSA-165159;R-HSA-198323;R-HSA-198693;R-HSA-199418;R-HSA-203615;R-HSA-211163;R-HSA-354192;R-HSA-3769402;R-HSA-389357;R-HSA-389513;R-HSA-392451;R-HSA-450385;R-HSA-450604;R-HSA-5218920;R-HSA-5628897;R-HSA-5674400;R-HSA-6785807;R-HSA-6804757;R-HSA-6804758;R-HSA-6804759;R-HSA-6811558;R-HSA-69202;R-HSA-69656;R-HSA-8849469;R-HSA-8876…
P00352	AL1A1_HUMAN	Homo sapiens (Human)	Retinal dehydrogenase 1 (RALDH 1) (RalDH1) (EC 1.2.1.-) (EC 1.2.1.36) (ALDH-E1) (ALHDII) (Aldehyde dehydrogenase family 1 member A1) (Aldehyde dehydrogenase, cytosolic)	ALDH1A1 ALDC ALDH1 PUMB1	ENST00000297785;	NP_000680.2;	cellular aldehyde metabolic process [GO:0006081]; ethanol oxidation [GO:0006069]; fructose catabolic process to hydroxyacetone phosphate and glyceraldehyde-3-phosphate [GO:0061624]; negative regulation of cold-induced thermogenesis [GO:0120163]; retinoid metabolic process [GO:0001523]; retinol metabolic process [GO:0042572]	GO:0001523; GO:0001758; GO:0004029; GO:0005096; GO:0005497; GO:0005737; GO:0005829; GO:0006069; GO:0006081; GO:0018479; GO:0042572; GO:0051287; GO:0061624; GO:0070062; GO:0120163	cytoplasm [GO:0005737]; cytosol [GO:0005829]; extracellular exosome [GO:0070062]	aldehyde dehydrogenase (NAD+) activity [GO:0004029]; androgen binding [GO:0005497]; benzaldehyde dehydrogenase (NAD+) activity [GO:0018479]; GTPase activator activity [GO:0005096]; NAD binding [GO:0051287]; retinal dehydrogenase activity [GO:0001758]	aldehyde dehydrogenase (NAD+) activity [GO:0004029]; androgen binding [GO:0005497]; benzaldehyde dehydrogenase (NAD+) activity [GO:0018479]; GTPase activator activity [GO:0005096]; NAD binding [GO:0051287]; retinal dehydrogenase activity [GO:0001758]	Aldehyde dehydrogenase family	4WB9;4WJ9;4WP7;4WPN;4X4L;5AC2;5L2M;5L2N;5L2O;5TEI;6DUM;	P00352;	DB04447;DB09462;DB00157;DB00755;DB00162;	CHEMBL3577;		hsa:216;	IPR016161;IPR016163;IPR016160;IPR029510;IPR016162;IPR015590;		R-HSA-5365859;R-HSA-70350;R-HSA-71384;
P51648	AL3A2_HUMAN	Homo sapiens (Human)	Aldehyde dehydrogenase family 3 member A2 (EC 1.2.1.3) (EC 1.2.1.94) (Aldehyde dehydrogenase 10) (Fatty aldehyde dehydrogenase) (Microsomal aldehyde dehydrogenase)	ALDH3A2 ALDH10 FALDH	ENST00000176643 [P51648-1];ENST00000339618 [P51648-2];ENST00000579855 [P51648-1];ENST00000581518 [P51648-1];ENST00000672357 [P51648-1];	NP_000373.1 [P51648-1];NP_001026976.1 [P51648-2];XP_011522034.1;XP_011522035.1;XP_016879845.1;XP_016879846.1;	cellular aldehyde metabolic process [GO:0006081]; central nervous system development [GO:0007417]; epidermis development [GO:0008544]; fatty acid alpha-oxidation [GO:0001561]; hexadecanal metabolic process [GO:0046458]; peripheral nervous system development [GO:0007422]; phytol metabolic process [GO:0033306]; protein import into peroxisome membrane [GO:0045046]; protein insertion into ER membrane…	GO:0001561; GO:0004028; GO:0004029; GO:0005777; GO:0005778; GO:0005789; GO:0005829; GO:0006081; GO:0006714; GO:0007417; GO:0007422; GO:0008544; GO:0016021; GO:0030148; GO:0033306; GO:0042803; GO:0043231; GO:0043878; GO:0045046; GO:0045048; GO:0046458; GO:0046577; GO:0050061; GO:0052814	cytosol [GO:0005829]; endoplasmic reticulum membrane [GO:0005789]; integral component of membrane [GO:0016021]; intracellular membrane-bounded organelle [GO:0043231]; peroxisomal membrane [GO:0005778]; peroxisome [GO:0005777]	3-chloroallyl aldehyde dehydrogenase activity [GO:0004028]; aldehyde dehydrogenase (NAD+) activity [GO:0004029]; glyceraldehyde-3-phosphate dehydrogenase (NAD+) (non-phosphorylating) activity [GO:0043878]; long-chain-alcohol oxidase activity [GO:0046577]; long-chain-aldehyde dehydrogenase activity [GO:0050061]; medium-chain-aldehyde dehydrogenase activity [GO:0052814]; protein homodimerization ac…	3-chloroallyl aldehyde dehydrogenase activity [GO:0004028]; aldehyde dehydrogenase (NAD+) activity [GO:0004029]; glyceraldehyde-3-phosphate dehydrogenase (NAD+) (non-phosphorylating) activity [GO:0043878]; long-chain-alcohol oxidase activity [GO:0046577]; long-chain-aldehyde dehydrogenase activity [GO:0050061]; medium-chain-aldehyde dehydrogenase activity [GO:0052814]; protein homodimerization ac…	Aldehyde dehydrogenase family	4QGK;		DB00157;DB12612;	CHEMBL4295779;	SLP:000000198;	hsa:224;	IPR016161;IPR016163;IPR016160;IPR029510;IPR016162;IPR015590;IPR012394;		R-HSA-1660661 [P51648-1];R-HSA-389599 [P51648-2];R-HSA-9603798 [P51648-2];R-HSA-9609523 [P51648-1];
Q2TAA5	ALG11_HUMAN	Homo sapiens (Human)	GDP-Man:Man(3)GlcNAc(2)-PP-Dol alpha-1,2-mannosyltransferase (EC 2.4.1.131) (Asparagine-linked glycosylation protein 11 homolog) (Glycolipid 2-alpha-mannosyltransferase)	ALG11 GT8	ENST00000521508;	NP_001004127.2;	oligosaccharide-lipid intermediate biosynthetic process [GO:0006490]; protein N-linked glycosylation [GO:0006487]	GO:0004377; GO:0005789; GO:0006487; GO:0006490; GO:0016020; GO:0016021	endoplasmic reticulum membrane [GO:0005789]; integral component of membrane [GO:0016021]; membrane [GO:0016020]	GDP-Man:Man3GlcNAc2-PP-Dol alpha-1,2-mannosyltransferase activity [GO:0004377]	GDP-Man:Man3GlcNAc2-PP-Dol alpha-1,2-mannosyltransferase activity [GO:0004377]	Glycosyltransferase group 1 family, Glycosyltransferase 4 subfamily						hsa:440138;	IPR038013;IPR031814;IPR001296;	PTHR45919;	R-HSA-446193;R-HSA-4551295;
Q9Y673	ALG5_HUMAN	Homo sapiens (Human)	Dolichyl-phosphate beta-glucosyltransferase (DolP-glucosyltransferase) (EC 2.4.1.117) (Asparagine-linked glycosylation protein 5 homolog)	ALG5 HSPC149	ENST00000239891 [Q9Y673-1];ENST00000443765 [Q9Y673-2];	NP_001135836.1 [Q9Y673-2];NP_037470.1 [Q9Y673-1];	determination of left/right symmetry [GO:0007368]; protein glycosylation [GO:0006486]; protein N-linked glycosylation [GO:0006487]; protein N-linked glycosylation via asparagine [GO:0018279]	GO:0004576; GO:0004581; GO:0005789; GO:0006486; GO:0006487; GO:0007368; GO:0016020; GO:0016021; GO:0018279	endoplasmic reticulum membrane [GO:0005789]; integral component of membrane [GO:0016021]; membrane [GO:0016020]	dolichyl-phosphate beta-glucosyltransferase activity [GO:0004581]; oligosaccharyl transferase activity [GO:0004576]	dolichyl-phosphate beta-glucosyltransferase activity [GO:0004581]; oligosaccharyl transferase activity [GO:0004576]	Glycosyltransferase 2 family						hsa:29880;	IPR035518;IPR001173;IPR029044;		R-HSA-480985;
Q9BVK2	ALG8_HUMAN	Homo sapiens (Human)	Probable dolichyl pyrophosphate Glc1Man9GlcNAc2 alpha-1,3-glucosyltransferase (EC 2.4.1.265) (Asparagine-linked glycosylation protein 8 homolog) (Dol-P-Glc:Glc(1)Man(9)GlcNAc(2)-PP-dolichyl alpha-1,3-glucosyltransferase) (Dolichyl-P-Glc:Glc1Man9GlcNAc2-PP-dolichyl glucosyltransferase)	ALG8 HUSSY-02	ENST00000299626 [Q9BVK2-1];ENST00000376156 [Q9BVK2-2];	NP_001007028.1 [Q9BVK2-2];NP_076984.2 [Q9BVK2-1];	dolichol-linked oligosaccharide biosynthetic process [GO:0006488]; oligosaccharide-lipid intermediate biosynthetic process [GO:0006490]; protein N-linked glycosylation [GO:0006487]; protein N-linked glycosylation via asparagine [GO:0018279]	GO:0000033; GO:0005789; GO:0006487; GO:0006488; GO:0006490; GO:0016021; GO:0018279; GO:0042283	endoplasmic reticulum membrane [GO:0005789]; integral component of membrane [GO:0016021]	alpha-1,3-mannosyltransferase activity [GO:0000033]; dolichyl pyrophosphate Glc1Man9GlcNAc2 alpha-1,3-glucosyltransferase activity [GO:0042283]	alpha-1,3-mannosyltransferase activity [GO:0000033]; dolichyl pyrophosphate Glc1Man9GlcNAc2 alpha-1,3-glucosyltransferase activity [GO:0042283]	ALG6/ALG8 glucosyltransferase family						hsa:79053;	IPR039487;IPR004856;	PTHR12413;PTHR12413:SF2;	R-HSA-446193;R-HSA-4724325;
P55789	ALR_HUMAN	Homo sapiens (Human)	FAD-linked sulfhydryl oxidase ALR (EC 1.8.3.2) (Augmenter of liver regeneration) (hERV1) (Hepatopoietin)	GFER ALR HERV1 HPO	ENST00000248114 [P55789-1];	NP_005253.3 [P55789-1];	liver development [GO:0001889]	GO:0001889; GO:0005576; GO:0005739; GO:0005758; GO:0005829; GO:0008083; GO:0015035; GO:0016971; GO:0050660	cytosol [GO:0005829]; extracellular region [GO:0005576]; mitochondrial intermembrane space [GO:0005758]; mitochondrion [GO:0005739]	flavin adenine dinucleotide binding [GO:0050660]; flavin-linked sulfhydryl oxidase activity [GO:0016971]; growth factor activity [GO:0008083]; protein disulfide oxidoreductase activity [GO:0015035]	flavin adenine dinucleotide binding [GO:0050660]; flavin-linked sulfhydryl oxidase activity [GO:0016971]; growth factor activity [GO:0008083]; protein disulfide oxidoreductase activity [GO:0015035]		3MBG;3O55;3TK0;3U2L;3U2M;3U5S;4LDK;	P55789;	DB03147;	CHEMBL1741189;		hsa:2671;	IPR039799;IPR036774;IPR017905;	PTHR12645;	R-HSA-1268020;
Q86XL3	ANKL2_HUMAN	Homo sapiens (Human)	Ankyrin repeat and LEM domain-containing protein 2 (LEM domain-containing protein 4)	ANKLE2 KIAA0692 LEM4	ENST00000357997 [Q86XL3-1];ENST00000542282 [Q86XL3-3];ENST00000542657 [Q86XL3-3];	NP_055929.1 [Q86XL3-1];XP_011533089.1 [Q86XL3-2];XP_011533090.1 [Q86XL3-2];	cell division [GO:0051301]; central nervous system development [GO:0007417]; mitotic nuclear envelope reassembly [GO:0007084]; negative regulation of apoptotic process [GO:0043066]; negative regulation of phosphorylation [GO:0042326]; positive regulation of protein dephosphorylation [GO:0035307]; regulation of catalytic activity [GO:0050790]	GO:0005783; GO:0005789; GO:0007084; GO:0007417; GO:0016020; GO:0019888; GO:0030176; GO:0035307; GO:0042326; GO:0043066; GO:0050790; GO:0051301; GO:0051721	endoplasmic reticulum [GO:0005783]; endoplasmic reticulum membrane [GO:0005789]; integral component of endoplasmic reticulum membrane [GO:0030176]; membrane [GO:0016020]	protein phosphatase 2A binding [GO:0051721]; protein phosphatase regulator activity [GO:0019888]	protein phosphatase 2A binding [GO:0051721]; protein phosphatase regulator activity [GO:0019888]	ANKLE2 family						hsa:23141;	IPR035007;IPR036770;IPR011015;IPR035006;IPR003887;IPR011320;IPR037056;	PTHR12349:SF4;	R-HSA-2995383;
Q4KMQ2	ANO6_HUMAN	Homo sapiens (Human)	Anoctamin-6 (Small-conductance calcium-activated nonselective cation channel) (SCAN channel) (Transmembrane protein 16F)	ANO6 TMEM16F	ENST00000320560 [Q4KMQ2-1];ENST00000423947 [Q4KMQ2-2];ENST00000425752 [Q4KMQ2-4];ENST00000441606 [Q4KMQ2-3];ENST00000680201 [Q4KMQ2-1];	NP_001020527.2 [Q4KMQ2-1];NP_001136150.1 [Q4KMQ2-3];NP_001136151.1 [Q4KMQ2-4];NP_001191732.1 [Q4KMQ2-2];	activation of blood coagulation via clotting cascade [GO:0002543]; bleb assembly [GO:0032060]; blood coagulation [GO:0007596]; calcium activated phosphatidylcholine scrambling [GO:0061590]; calcium activated phosphatidylserine scrambling [GO:0061589]; calcium ion transmembrane transport [GO:0070588]; cation transport [GO:0006812]; chloride transmembrane transport [GO:1902476]; chloride transport …	GO:0002407; GO:0002543; GO:0005227; GO:0005229; GO:0005244; GO:0005247; GO:0005254; GO:0005829; GO:0005886; GO:0006812; GO:0006821; GO:0007596; GO:0009986; GO:0016020; GO:0017121; GO:0017128; GO:0030501; GO:0032060; GO:0034220; GO:0034707; GO:0034767; GO:0035579; GO:0035590; GO:0035725; GO:0043065; GO:0043312; GO:0045794; GO:0046872; GO:0046931; GO:0046983; GO:0055085; GO:0060100; GO:0061589; GO:…	cell surface [GO:0009986]; chloride channel complex [GO:0034707]; cytosol [GO:0005829]; extracellular exosome [GO:0070062]; membrane [GO:0016020]; plasma membrane [GO:0005886]; specific granule membrane [GO:0035579]; tertiary granule membrane [GO:0070821]	calcium activated cation channel activity [GO:0005227]; chloride channel activity [GO:0005254]; intracellular calcium activated chloride channel activity [GO:0005229]; metal ion binding [GO:0046872]; phospholipid scramblase activity [GO:0017128]; protein dimerization activity [GO:0046983]; voltage-gated chloride channel activity [GO:0005247]; voltage-gated ion channel activity [GO:0005244]	calcium activated cation channel activity [GO:0005227]; chloride channel activity [GO:0005254]; intracellular calcium activated chloride channel activity [GO:0005229]; metal ion binding [GO:0046872]; phospholipid scramblase activity [GO:0017128]; protein dimerization activity [GO:0046983]; voltage-gated chloride channel activity [GO:0005247]; voltage-gated ion channel activity [GO:0005244]	Anoctamin family						hsa:196527;	IPR032394;IPR007632;IPR031295;	PTHR12308;PTHR12308:SF21;	R-HSA-2672351;R-HSA-6798695;
O94973	AP2A2_HUMAN	Homo sapiens (Human)	AP-2 complex subunit alpha-2 (100 kDa coated vesicle protein C) (Adaptor protein complex AP-2 subunit alpha-2) (Adaptor-related protein complex 2 subunit alpha-2) (Alpha-adaptin C) (Alpha2-adaptin) (Clathrin assembly protein complex 2 alpha-C large chain) (Huntingtin yeast partner J) (Huntingtin-interacting protein 9) (HIP-9) (Huntingtin-interacting protein J) (Plasma membrane adaptor HA2/AP2 ada…	AP2A2 ADTAB CLAPA2 HIP9 HYPJ KIAA0899	ENST00000332231 [O94973-2];ENST00000448903 [O94973-1];ENST00000528815 [O94973-3];	NP_001229766.1 [O94973-2];NP_036437.1 [O94973-1];	antigen processing and presentation of exogenous peptide antigen via MHC class II [GO:0019886]; clathrin-dependent endocytosis [GO:0072583]; ephrin receptor signaling pathway [GO:0048013]; intracellular protein transport [GO:0006886]; low-density lipoprotein particle clearance [GO:0034383]; low-density lipoprotein particle receptor catabolic process [GO:0032802]; membrane organization [GO:0061024…	GO:0005829; GO:0005886; GO:0006886; GO:0006898; GO:0008289; GO:0019886; GO:0019901; GO:0030122; GO:0030666; GO:0030667; GO:0030669; GO:0031410; GO:0032802; GO:0034383; GO:0035615; GO:0036020; GO:0043312; GO:0045334; GO:0048013; GO:0050690; GO:0060071; GO:0061024; GO:0072583; GO:0097718; GO:0101003; GO:0140312	AP-2 adaptor complex [GO:0030122]; clathrin-coated endocytic vesicle [GO:0045334]; clathrin-coated endocytic vesicle membrane [GO:0030669]; cytoplasmic vesicle [GO:0031410]; cytosol [GO:0005829]; endocytic vesicle membrane [GO:0030666]; endolysosome membrane [GO:0036020]; ficolin-1-rich granule membrane [GO:0101003]; plasma membrane [GO:0005886]; secretory granule membrane [GO:0030667]	cargo adaptor activity [GO:0140312]; clathrin adaptor activity [GO:0035615]; disordered domain specific binding [GO:0097718]; lipid binding [GO:0008289]; protein kinase binding [GO:0019901]	cargo adaptor activity [GO:0140312]; clathrin adaptor activity [GO:0035615]; disordered domain specific binding [GO:0097718]; lipid binding [GO:0008289]; protein kinase binding [GO:0019901]	Adaptor complexes large subunit family						hsa:161;	IPR017104;IPR011989;IPR016024;IPR002553;IPR003164;IPR008152;IPR013041;IPR009028;IPR012295;		R-HSA-167590;R-HSA-177504;R-HSA-182218;R-HSA-2132295;R-HSA-3928665;R-HSA-416993 [O94973-3];R-HSA-437239;R-HSA-5099900;R-HSA-5140745;R-HSA-6798695;R-HSA-8856825;R-HSA-8856828;R-HSA-8866427;R-HSA-8964038;R-HSA-9679191;
Q96CW1	AP2M1_HUMAN	Homo sapiens (Human)	AP-2 complex subunit mu (AP-2 mu chain) (Adaptin-mu2) (Adaptor protein complex AP-2 subunit mu) (Adaptor-related protein complex 2 subunit mu) (Clathrin assembly protein complex 2 mu medium chain) (Clathrin coat assembly protein AP50) (Clathrin coat-associated protein AP50) (HA2 50 kDa subunit) (Plasma membrane adaptor AP-2 50 kDa protein)	AP2M1 CLAPM1 KIAA0109	ENST00000292807 [Q96CW1-1];ENST00000382456 [Q96CW1-2];ENST00000439647 [Q96CW1-2];	NP_001020376.1 [Q96CW1-2];NP_001298127.1;NP_004059.2 [Q96CW1-1];	antigen processing and presentation of exogenous peptide antigen via MHC class II [GO:0019886]; cellular protein-containing complex assembly [GO:0034622]; clathrin-dependent endocytosis [GO:0072583]; endocytosis [GO:0006897]; ephrin receptor signaling pathway [GO:0048013]; intracellular protein transport [GO:0006886]; low-density lipoprotein particle clearance [GO:0034383]; low-density lipoprotei…	GO:0005048; GO:0005765; GO:0005829; GO:0005886; GO:0005905; GO:0006886; GO:0006897; GO:0006900; GO:0008289; GO:0016192; GO:0019886; GO:0030122; GO:0030666; GO:0030669; GO:0031410; GO:0031623; GO:0032802; GO:0034383; GO:0034622; GO:0035615; GO:0036020; GO:0043231; GO:0044325; GO:0045334; GO:0048013; GO:0050690; GO:0050750; GO:0060071; GO:0061024; GO:0070062; GO:0072583; GO:0097494; GO:1903077	AP-2 adaptor complex [GO:0030122]; clathrin-coated endocytic vesicle [GO:0045334]; clathrin-coated endocytic vesicle membrane [GO:0030669]; clathrin-coated pit [GO:0005905]; cytoplasmic vesicle [GO:0031410]; cytosol [GO:0005829]; endocytic vesicle membrane [GO:0030666]; endolysosome membrane [GO:0036020]; extracellular exosome [GO:0070062]; intracellular membrane-bounded organelle [GO:0043231]; l…	clathrin adaptor activity [GO:0035615]; ion channel binding [GO:0044325]; lipid binding [GO:0008289]; low-density lipoprotein particle receptor binding [GO:0050750]; signal sequence binding [GO:0005048]	clathrin adaptor activity [GO:0035615]; ion channel binding [GO:0044325]; lipid binding [GO:0008289]; low-density lipoprotein particle receptor binding [GO:0050750]; signal sequence binding [GO:0005048]	Adaptor complexes medium subunit family	1H6E;6BNT;6URI;					hsa:1173;	IPR036168;IPR043532;IPR022775;IPR001392;IPR018240;IPR011012;IPR028565;IPR043512;		R-HSA-164939;R-HSA-167590;R-HSA-177504;R-HSA-182218;R-HSA-190873;R-HSA-196025;R-HSA-2132295;R-HSA-3928665;R-HSA-416993 [Q96CW1-2];R-HSA-437239;R-HSA-5099900;R-HSA-5140745;R-HSA-8856825;R-HSA-8856828;R-HSA-8866427;R-HSA-8964038;R-HSA-9679191;
O00203	AP3B1_HUMAN	Homo sapiens (Human)	AP-3 complex subunit beta-1 (Adaptor protein complex AP-3 subunit beta-1) (Adaptor-related protein complex 3 subunit beta-1) (Beta-3A-adaptin) (Clathrin assembly protein complex 3 beta-1 large chain)	AP3B1 ADTB3A	ENST00000255194 [O00203-1];ENST00000519295 [O00203-3];	NP_001258698.1 [O00203-3];NP_003655.3 [O00203-1];	anterograde axonal transport [GO:0008089]; anterograde synaptic vesicle transport [GO:0048490]; antigen processing and presentation, exogenous lipid antigen via MHC class Ib [GO:0048007]; blood coagulation [GO:0007596]; cell morphogenesis [GO:0000902]; cellular protein modification process [GO:0006464]; cellular zinc ion homeostasis [GO:0006882]; establishment of protein localization to mitochond…	GO:0000902; GO:0002224; GO:0002244; GO:0003016; GO:0005739; GO:0005765; GO:0005794; GO:0006464; GO:0006622; GO:0006882; GO:0006886; GO:0006954; GO:0007040; GO:0007283; GO:0007338; GO:0007596; GO:0008089; GO:0016020; GO:0016182; GO:0016192; GO:0019903; GO:0030123; GO:0030131; GO:0030665; GO:0030742; GO:0030851; GO:0032438; GO:0034394; GO:0042789; GO:0045202; GO:0045944; GO:0048007; GO:0048490; GO:…	AP-3 adaptor complex [GO:0030123]; axon cytoplasm [GO:1904115]; clathrin adaptor complex [GO:0030131]; clathrin-coated vesicle membrane [GO:0030665]; Golgi apparatus [GO:0005794]; lysosomal membrane [GO:0005765]; membrane [GO:0016020]; mitochondrion [GO:0005739]; synapse [GO:0045202]	GTP-dependent protein binding [GO:0030742]; protein phosphatase binding [GO:0019903]	GTP-dependent protein binding [GO:0030742]; protein phosphatase binding [GO:0019903]	Adaptor complexes large subunit family						hsa:8546;	IPR026740;IPR029394;IPR029390;IPR026739;IPR016024;IPR015151;IPR002553;	PTHR11134;	R-HSA-432722;R-HSA-6802952;
Q9UJX3	APC7_HUMAN	Homo sapiens (Human)	Anaphase-promoting complex subunit 7 (APC7) (Cyclosome subunit 7)	ANAPC7 APC7	ENST00000450008;ENST00000455511;	NP_001131136.1 [Q9UJX3-2];NP_057322.2;	anaphase-promoting complex-dependent catabolic process [GO:0031145]; cell division [GO:0051301]; metaphase/anaphase transition of mitotic cell cycle [GO:0007091]; positive regulation of mitotic metaphase/anaphase transition [GO:0045842]; protein K11-linked ubiquitination [GO:0070979]; protein ubiquitination [GO:0016567]; regulation of exit from mitosis [GO:0007096]; regulation of mitotic cell cyc…	GO:0005634; GO:0005654; GO:0005680; GO:0005737; GO:0005819; GO:0005829; GO:0006511; GO:0007091; GO:0007096; GO:0015630; GO:0016567; GO:0019903; GO:0031145; GO:0045842; GO:0051301; GO:0070979; GO:1901990	anaphase-promoting complex [GO:0005680]; cytoplasm [GO:0005737]; cytosol [GO:0005829]; microtubule cytoskeleton [GO:0015630]; nucleoplasm [GO:0005654]; nucleus [GO:0005634]; spindle [GO:0005819]	protein phosphatase binding [GO:0019903]	protein phosphatase binding [GO:0019903]	APC7 family	3FFL;4UI9;5A31;5G04;5G05;5KHR;5KHU;5L9T;5L9U;5LCW;6Q6G;6Q6H;6TLJ;6TM5;6TNT;					hsa:51434;	IPR013026;IPR011990;IPR019734;		R-HSA-141430;R-HSA-174048;R-HSA-174084;R-HSA-174154;R-HSA-174178;R-HSA-174184;R-HSA-176407;R-HSA-176408;R-HSA-176409;R-HSA-176412;R-HSA-179409;R-HSA-2467813;R-HSA-2559582;R-HSA-69017;R-HSA-8853884;R-HSA-9687136;R-HSA-983168;
Q8N6S5	AR6P6_HUMAN	Homo sapiens (Human)	ADP-ribosylation factor-like protein 6-interacting protein 6 (ARL-6-interacting protein 6) (Aip-6) (Phosphonoformate immuno-associated protein 1)	ARL6IP6 PFAAP1	ENST00000326446;	NP_689735.1;		GO:0005637; GO:0016021	integral component of membrane [GO:0016021]; nuclear inner membrane [GO:0005637]			ARL6IP6 family						hsa:151188;	IPR029383;	PTHR28640;
P84077	ARF1_HUMAN	Homo sapiens (Human)	ADP-ribosylation factor 1	ARF1	ENST00000272102;ENST00000540651;ENST00000541182;	NP_001019397.1;NP_001019398.1;NP_001019399.1;NP_001649.1;	actin filament organization [GO:0007015]; antigen processing and presentation of exogenous peptide antigen via MHC class II [GO:0019886]; cellular copper ion homeostasis [GO:0006878]; cellular response to virus [GO:0098586]; dendritic spine organization [GO:0097061]; Golgi to transport vesicle transport [GO:0055108]; interleukin-12-mediated signaling pathway [GO:0035722]; intracellular protein tr…	GO:0000139; GO:0000287; GO:0002090; GO:0003723; GO:0005525; GO:0005770; GO:0005778; GO:0005802; GO:0005829; GO:0005886; GO:0005925; GO:0006661; GO:0006878; GO:0006886; GO:0006892; GO:0007015; GO:0014069; GO:0016192; GO:0019003; GO:0019886; GO:0019904; GO:0030017; GO:0030137; GO:0031252; GO:0032991; GO:0034315; GO:0034379; GO:0035722; GO:0043005; GO:0045807; GO:0045956; GO:0048471; GO:0050690; GO:…	cell leading edge [GO:0031252]; COPI-coated vesicle [GO:0030137]; cytosol [GO:0005829]; extracellular exosome [GO:0070062]; focal adhesion [GO:0005925]; glutamatergic synapse [GO:0098978]; Golgi membrane [GO:0000139]; late endosome [GO:0005770]; neuron projection [GO:0043005]; perinuclear region of cytoplasm [GO:0048471]; peroxisomal membrane [GO:0005778]; plasma membrane [GO:0005886]; postsynapt…	GDP binding [GO:0019003]; GTP binding [GO:0005525]; magnesium ion binding [GO:0000287]; phospholipase D activator activity [GO:1990583]; protein domain specific binding [GO:0019904]; RNA binding [GO:0003723]	GDP binding [GO:0019003]; GTP binding [GO:0005525]; magnesium ion binding [GO:0000287]; phospholipase D activator activity [GO:1990583]; protein domain specific binding [GO:0019904]; RNA binding [GO:0003723]	Small GTPase superfamily, Arf family	1HUR;1RE0;1U81;3O47;4HMY;6CM9;6CRI;6D83;6D84;6DFF;6FAE;		DB02774;DB07348;DB09462;DB04121;DB04315;DB04137;DB08231;	CHEMBL5985;		hsa:375;	IPR027417;IPR005225;IPR006689;		R-HSA-1660499;R-HSA-1660514;R-HSA-167590;R-HSA-199992;R-HSA-2132295;R-HSA-432720;R-HSA-432722;R-HSA-6807878;R-HSA-6811434;R-HSA-6811438;R-HSA-8950505;
P18085	ARF4_HUMAN	Homo sapiens (Human)	ADP-ribosylation factor 4	ARF4 ARF2	ENST00000303436;	NP_001651.1;	activation of phospholipase D activity [GO:0031584]; apical protein localization [GO:0045176]; brain development [GO:0007420]; cell migration [GO:0016477]; cilium assembly [GO:0060271]; dendritic spine development [GO:0060996]; endoplasmic reticulum to Golgi vesicle-mediated transport [GO:0006888]; epidermal growth factor receptor signaling pathway [GO:0007173]; establishment or maintenance of ep…	GO:0005154; GO:0005525; GO:0005794; GO:0005829; GO:0005886; GO:0006471; GO:0006886; GO:0006888; GO:0006890; GO:0007173; GO:0007420; GO:0007612; GO:0016020; GO:0016192; GO:0016477; GO:0031584; GO:0032587; GO:0043066; GO:0043197; GO:0045176; GO:0045197; GO:0045944; GO:0048678; GO:0060271; GO:0060996; GO:0061512; GO:0070062; GO:0098978; GO:0099175; GO:2000377	cytosol [GO:0005829]; dendritic spine [GO:0043197]; extracellular exosome [GO:0070062]; glutamatergic synapse [GO:0098978]; Golgi apparatus [GO:0005794]; membrane [GO:0016020]; plasma membrane [GO:0005886]; ruffle membrane [GO:0032587]	epidermal growth factor receptor binding [GO:0005154]; GTP binding [GO:0005525]	epidermal growth factor receptor binding [GO:0005154]; GTP binding [GO:0005525]	Small GTPase superfamily, Arf family	1Z6X;		DB04315;			hsa:378;	IPR027417;IPR005225;IPR006689;		R-HSA-5620916;R-HSA-6807878;R-HSA-6811434;
P62330	ARF6_HUMAN	Homo sapiens (Human)	ADP-ribosylation factor 6	ARF6	ENST00000298316;	NP_001654.1;	cell adhesion [GO:0007155]; cell cycle [GO:0007049]; cell differentiation [GO:0030154]; cell division [GO:0051301]; cellular response to nerve growth factor stimulus [GO:1990090]; cortical actin cytoskeleton organization [GO:0030866]; endocytic recycling [GO:0032456]; establishment of epithelial cell polarity [GO:0090162]; hepatocyte apoptotic process [GO:0097284]; intracellular protein transport…	GO:0001726; GO:0001889; GO:0003924; GO:0005525; GO:0005768; GO:0005794; GO:0005829; GO:0005886; GO:0005925; GO:0005938; GO:0006886; GO:0007049; GO:0007155; GO:0007399; GO:0016020; GO:0016192; GO:0019003; GO:0030139; GO:0030154; GO:0030838; GO:0030866; GO:0031527; GO:0031901; GO:0031996; GO:0032154; GO:0032456; GO:0033028; GO:0034394; GO:0035020; GO:0036010; GO:0047485; GO:0048261; GO:0048488; GO:…	cell cortex [GO:0005938]; cleavage furrow [GO:0032154]; cytosol [GO:0005829]; early endosome membrane [GO:0031901]; endocytic vesicle [GO:0030139]; endosome [GO:0005768]; extracellular exosome [GO:0070062]; filopodium membrane [GO:0031527]; Flemming body [GO:0090543]; focal adhesion [GO:0005925]; glutamatergic synapse [GO:0098978]; Golgi apparatus [GO:0005794]; membrane [GO:0016020]; plasma membr…	GDP binding [GO:0019003]; GTPase activity [GO:0003924]; GTP binding [GO:0005525]; protein N-terminus binding [GO:0047485]; thioesterase binding [GO:0031996]	GDP binding [GO:0019003]; GTPase activity [GO:0003924]; GTP binding [GO:0005525]; protein N-terminus binding [GO:0047485]; thioesterase binding [GO:0031996]	Small GTPase superfamily, Arf family	1E0S;2A5D;2A5F;2A5G;2BAO;2BAU;2J5X;2W83;3LVQ;3LVR;3N5C;3PCR;4FME;4KAX;6BBP;6BBQ;6PAU;		DB01864;DB04315;DB08231;	CHEMBL5987;		hsa:382;	IPR041838;IPR027417;IPR005225;IPR006689;		R-HSA-8854214;R-HSA-8856828;R-HSA-8875656;
O14497	ARI1A_HUMAN	Homo sapiens (Human)	AT-rich interactive domain-containing protein 1A (ARID domain-containing protein 1A) (B120) (BRG1-associated factor 250) (BAF250) (BRG1-associated factor 250a) (BAF250A) (Osa homolog 1) (hOSA1) (SWI-like protein) (SWI/SNF complex protein p270) (SWI/SNF-related, matrix-associated, actin-dependent regulator of chromatin subfamily F member 1) (hELD)	ARID1A BAF250 BAF250A C1orf4 OSA1 SMARCF1	ENST00000324856 [O14497-1];ENST00000374152 [O14497-3];ENST00000457599 [O14497-2];	NP_006006.3 [O14497-1];NP_624361.1 [O14497-2];	androgen receptor signaling pathway [GO:0030521]; ATP-dependent chromatin remodeling [GO:0043044]; chromatin-mediated maintenance of transcription [GO:0048096]; chromatin remodeling [GO:0006338]; glucocorticoid receptor signaling pathway [GO:0042921]; intracellular estrogen receptor signaling pathway [GO:0030520]; nervous system development [GO:0007399]; nucleosome disassembly [GO:0006337]; nucle…	GO:0000785; GO:0003677; GO:0003713; GO:0005634; GO:0005654; GO:0006337; GO:0006338; GO:0006357; GO:0007399; GO:0016514; GO:0016922; GO:0030520; GO:0030521; GO:0035060; GO:0042766; GO:0042921; GO:0043044; GO:0045893; GO:0048096; GO:0071564; GO:0071565	brahma complex [GO:0035060]; chromatin [GO:0000785]; nBAF complex [GO:0071565]; npBAF complex [GO:0071564]; nucleoplasm [GO:0005654]; nucleus [GO:0005634]; SWI/SNF complex [GO:0016514]	DNA binding [GO:0003677]; nuclear receptor binding [GO:0016922]; transcription coactivator activity [GO:0003713]	DNA binding [GO:0003677]; nuclear receptor binding [GO:0016922]; transcription coactivator activity [GO:0003713]		1RYU;6LTH;6LTJ;					hsa:8289;	IPR001606;IPR036431;IPR011989;IPR016024;IPR021906;IPR033388;IPR030094;	PTHR12656;PTHR12656:SF12;	R-HSA-3214858;R-HSA-8939243;
Q8NFD5	ARI1B_HUMAN	Homo sapiens (Human)	AT-rich interactive domain-containing protein 1B (ARID domain-containing protein 1B) (BRG1-associated factor 250b) (BAF250B) (BRG1-binding protein hELD/OSA1) (Osa homolog 2) (hOsa2) (p250R)	ARID1B BAF250B DAN15 KIAA1235 OSA2	ENST00000350026 [Q8NFD5-1];ENST00000637810 [Q8NFD5-4];ENST00000647938 [Q8NFD5-2];	NP_001333742.1;NP_059989.2;NP_065783.3;	ATP-dependent chromatin remodeling [GO:0043044]; cellular response to angiotensin [GO:1904385]; chromatin-mediated maintenance of transcription [GO:0048096]; nervous system development [GO:0007399]; positive regulation of transcription, DNA-templated [GO:0045893]; regulation of transcription by RNA polymerase II [GO:0006357]; response to ischemia [GO:0002931]	GO:0002931; GO:0003677; GO:0003713; GO:0005654; GO:0005829; GO:0005886; GO:0006357; GO:0007399; GO:0016514; GO:0035060; GO:0043044; GO:0045893; GO:0048096; GO:0071565; GO:1904385	brahma complex [GO:0035060]; cytosol [GO:0005829]; nBAF complex [GO:0071565]; nucleoplasm [GO:0005654]; plasma membrane [GO:0005886]; SWI/SNF complex [GO:0016514]	DNA binding [GO:0003677]; transcription coactivator activity [GO:0003713]	DNA binding [GO:0003677]; transcription coactivator activity [GO:0003713]		2CXY;2EH9;					hsa:57492;	IPR038040;IPR001606;IPR036431;IPR021906;IPR033388;	PTHR12656;PTHR12656:SF11;	R-HSA-3214858;R-HSA-8939243;
Q68CP9	ARID2_HUMAN	Homo sapiens (Human)	AT-rich interactive domain-containing protein 2 (ARID domain-containing protein 2) (BRG1-associated factor 200) (BAF200) (Zinc finger protein with activation potential) (Zipzap/p200)	ARID2 BAF200 KIAA1557	ENST00000334344 [Q68CP9-1];	NP_001334768.1;NP_689854.2 [Q68CP9-1];	cardiac muscle cell proliferation [GO:0060038]; coronary artery morphogenesis [GO:0060982]; embryonic organ development [GO:0048568]; heart morphogenesis [GO:0003007]; homeostatic process [GO:0042592]; negative regulation of cell migration [GO:0030336]; negative regulation of cell population proliferation [GO:0008285]; nucleosome disassembly [GO:0006337]; positive regulation of double-strand brea…	GO:0003007; GO:0003677; GO:0005654; GO:0005886; GO:0006337; GO:0006355; GO:0008285; GO:0030336; GO:0042592; GO:0046872; GO:0048568; GO:0060038; GO:0060982; GO:1905168	nucleoplasm [GO:0005654]; plasma membrane [GO:0005886]	DNA binding [GO:0003677]; metal ion binding [GO:0046872]	DNA binding [GO:0003677]; metal ion binding [GO:0046872]							hsa:196528;	IPR001606;IPR036431;IPR016024;IPR003150;IPR036388;IPR036390;IPR013087;		R-HSA-3214858;R-HSA-8939243;
Q7L266	ASGL1_HUMAN	Homo sapiens (Human)	Isoaspartyl peptidase/L-asparaginase (EC 3.4.19.5) (EC 3.5.1.1) (Asparaginase-like protein 1) (Beta-aspartyl-peptidase) (Isoaspartyl dipeptidase) (L-asparagine amidohydrolase) [Cleaved into: Isoaspartyl peptidase/L-asparaginase alpha chain; Isoaspartyl peptidase/L-asparaginase beta chain]	ASRGL1 ALP CRASH	ENST00000301776 [Q7L266-1];ENST00000415229 [Q7L266-1];	NP_001077395.1 [Q7L266-1];NP_079356.3 [Q7L266-1];XP_005274362.1 [Q7L266-2];XP_005274363.1 [Q7L266-2];	asparagine catabolic process via L-aspartate [GO:0033345]; L-phenylalanine metabolic process [GO:0006558]	GO:0001917; GO:0004067; GO:0005634; GO:0005737; GO:0005829; GO:0006558; GO:0008798; GO:0033345	cytoplasm [GO:0005737]; cytosol [GO:0005829]; nucleus [GO:0005634]; photoreceptor inner segment [GO:0001917]	asparaginase activity [GO:0004067]; beta-aspartyl-peptidase activity [GO:0008798]	asparaginase activity [GO:0004067]; beta-aspartyl-peptidase activity [GO:0008798]	Ntn-hydrolase family	3TKJ;4ET0;4O0C;4O0D;4O0E;4O0F;4O0G;4O0H;4OSX;4OSY;4PVP;4PVQ;4PVR;4PVS;4ZM9;		DB00174;DB00128;			hsa:80150;	IPR033844;IPR029055;IPR000246;	PTHR10188;	R-HSA-8964208;
Q9H7F0	AT133_HUMAN	Homo sapiens (Human)	Polyamine-transporting ATPase 13A3 (ATPase family homolog up-regulated in senescence cells 1) (Putrescine transporting ATPase) (EC 7.6.2.16)	ATP13A3 AFURS1	ENST00000439040 [Q9H7F0-1];ENST00000645538 [Q9H7F0-1];	NP_078800.3 [Q9H7F0-1];XP_011511425.1 [Q9H7F0-1];	cellular calcium ion homeostasis [GO:0006874]	GO:0005524; GO:0006874; GO:0016020; GO:0016021; GO:0019829; GO:0046872	integral component of membrane [GO:0016021]; membrane [GO:0016020]	ATPase-coupled cation transmembrane transporter activity [GO:0019829]; ATP binding [GO:0005524]; metal ion binding [GO:0046872]	ATPase-coupled cation transmembrane transporter activity [GO:0019829]; ATP binding [GO:0005524]; metal ion binding [GO:0046872]	Cation transport ATPase (P-type) (TC 3.A.3) family, Type V subfamily						hsa:79572;	IPR006068;IPR004014;IPR023299;IPR018303;IPR023298;IPR008250;IPR036412;IPR023214;IPR006544;IPR001757;IPR044492;
P05026	AT1B1_HUMAN	Homo sapiens (Human)	Sodium/potassium-transporting ATPase subunit beta-1 (Sodium/potassium-dependent ATPase subunit beta-1)	ATP1B1 ATP1B	ENST00000367815 [P05026-1];ENST00000367816 [P05026-1];	NP_001668.1 [P05026-1];	ATP metabolic process [GO:0046034]; cardiac muscle contraction [GO:0060048]; cation transmembrane transport [GO:0098655]; cell adhesion [GO:0007155]; cell communication by electrical coupling involved in cardiac conduction [GO:0086064]; cellular calcium ion homeostasis [GO:0006874]; cellular potassium ion homeostasis [GO:0030007]; cellular sodium ion homeostasis [GO:0006883]; establishment or mai…	GO:0001666; GO:0001671; GO:0005391; GO:0005886; GO:0005890; GO:0005901; GO:0006874; GO:0006883; GO:0007155; GO:0008022; GO:0010248; GO:0010468; GO:0010882; GO:0014704; GO:0016020; GO:0016323; GO:0016324; GO:0016328; GO:0019901; GO:0023026; GO:0030007; GO:0030315; GO:0030674; GO:0031090; GO:0032781; GO:0034220; GO:0035725; GO:0036126; GO:0036376; GO:0042383; GO:0044861; GO:0046034; GO:0046982; GO:…	apical plasma membrane [GO:0016324]; basolateral plasma membrane [GO:0016323]; caveola [GO:0005901]; extracellular exosome [GO:0070062]; extracellular vesicle [GO:1903561]; intercalated disc [GO:0014704]; lateral plasma membrane [GO:0016328]; membrane [GO:0016020]; organelle membrane [GO:0031090]; plasma membrane [GO:0005886]; sarcolemma [GO:0042383]; sodium:potassium-exchanging ATPase complex [G…	ATPase activator activity [GO:0001671]; ATPase binding [GO:0051117]; MHC class II protein complex binding [GO:0023026]; protein C-terminus binding [GO:0008022]; protein heterodimerization activity [GO:0046982]; protein kinase binding [GO:0019901]; protein-macromolecule adaptor activity [GO:0030674]; P-type sodium:potassium-exchanging transporter activity [GO:0005391]	ATPase activator activity [GO:0001671]; ATPase binding [GO:0051117]; MHC class II protein complex binding [GO:0023026]; protein C-terminus binding [GO:0008022]; protein heterodimerization activity [GO:0046982]; protein kinase binding [GO:0019901]; protein-macromolecule adaptor activity [GO:0030674]; P-type sodium:potassium-exchanging transporter activity [GO:0005391]	X(+)/potassium ATPases subunit beta family		P05026;	DB09479;	CHEMBL2095186;		hsa:481;	IPR000402;IPR015565;IPR038702;	PTHR11523;PTHR11523:SF10;	R-HSA-210991;R-HSA-5578775;R-HSA-936837;R-HSA-9679191;
P16615	AT2A2_HUMAN	Homo sapiens (Human)	Sarcoplasmic/endoplasmic reticulum calcium ATPase 2 (SERCA2) (SR Ca(2+)-ATPase 2) (EC 7.2.2.10) (Calcium pump 2) (Calcium-transporting ATPase sarcoplasmic reticulum type, slow twitch skeletal muscle isoform) (Endoplasmic reticulum class 1/2 Ca(2+) ATPase)	ATP2A2 ATP2B	ENST00000308664 [P16615-2];ENST00000539276 [P16615-1];	NP_001672.1 [P16615-2];NP_733765.1 [P16615-1];XP_005253945.1 [P16615-3];XP_011536704.1 [P16615-3];	autophagosome assembly [GO:0000045]; autophagosome membrane docking [GO:0016240]; calcium ion import into sarcoplasmic reticulum [GO:1990036]; calcium ion transmembrane transport [GO:0070588]; calcium ion transport from cytosol to endoplasmic reticulum [GO:1903515]; cardiac muscle hypertrophy in response to stress [GO:0014898]; cell adhesion [GO:0007155]; cellular calcium ion homeostasis [GO:0006…	GO:0000045; GO:0002026; GO:0003009; GO:0005388; GO:0005509; GO:0005524; GO:0005783; GO:0005789; GO:0005887; GO:0006874; GO:0006984; GO:0007155; GO:0008022; GO:0008544; GO:0008553; GO:0010460; GO:0010882; GO:0012506; GO:0014801; GO:0014883; GO:0014898; GO:0016020; GO:0016240; GO:0016529; GO:0016887; GO:0019899; GO:0031095; GO:0031234; GO:0031775; GO:0032469; GO:0032470; GO:0032496; GO:0032991; GO:…	apical ectoplasmic specialization [GO:0061831]; calcium ion-transporting ATPase complex [GO:0090534]; endoplasmic reticulum [GO:0005783]; endoplasmic reticulum membrane [GO:0005789]; extrinsic component of cytoplasmic side of plasma membrane [GO:0031234]; integral component of plasma membrane [GO:0005887]; longitudinal sarcoplasmic reticulum [GO:0014801]; membrane [GO:0016020]; perinuclear region…	ATPase activity [GO:0016887]; ATP binding [GO:0005524]; calcium ion binding [GO:0005509]; enzyme binding [GO:0019899]; ion channel binding [GO:0044325]; lutropin-choriogonadotropic hormone receptor binding [GO:0031775]; protein C-terminus binding [GO:0008022]; P-type calcium transporter activity [GO:0005388]; P-type calcium transporter activity involved in regulation of cardiac muscle cell membra…	ATPase activity [GO:0016887]; ATP binding [GO:0005524]; calcium ion binding [GO:0005509]; enzyme binding [GO:0019899]; ion channel binding [GO:0044325]; lutropin-choriogonadotropic hormone receptor binding [GO:0031775]; protein C-terminus binding [GO:0008022]; P-type calcium transporter activity [GO:0005388]; P-type calcium transporter activity involved in regulation of cardiac muscle cell membra…	Cation transport ATPase (P-type) (TC 3.A.3) family, Type IIA subfamily	5ZTF;6JJU;6LLE;6LLY;6LN5;6LN6;6LN7;6LN8;6LN9;7BT2;		DB01189;DB06157;	CHEMBL3901;		hsa:488;	IPR006068;IPR004014;IPR023299;IPR018303;IPR023298;IPR008250;IPR036412;IPR023214;IPR005782;IPR001757;IPR044492;		R-HSA-1912420;R-HSA-418359;R-HSA-5578775;R-HSA-936837;
O95260	ATE1_HUMAN	Homo sapiens (Human)	Arginyl-tRNA--protein transferase 1 (Arginyltransferase 1) (R-transferase 1) (EC 2.3.2.8) (Arginine-tRNA--protein transferase 1)	ATE1	ENST00000224652 [O95260-1];ENST00000369043 [O95260-2];	NP_001001976.1 [O95260-1];NP_001275663.1;NP_001275664.1;NP_001275665.1;NP_008972.2 [O95260-2];	proteasomal protein catabolic process [GO:0010498]; protein arginylation [GO:0016598]	GO:0004057; GO:0005634; GO:0005737; GO:0010498; GO:0016598	cytoplasm [GO:0005737]; nucleus [GO:0005634]	arginyltransferase activity [GO:0004057]	arginyltransferase activity [GO:0004057]	R-transferase family						hsa:11101;	IPR016181;IPR017137;IPR030700;IPR007472;IPR007471;	PTHR21367;
O75964	ATP5L_HUMAN	Homo sapiens (Human)	ATP synthase subunit g, mitochondrial (ATPase subunit g) (ATP synthase membrane subunit g)	ATP5MG ATP5L	ENST00000300688;	NP_006467.4;	ATP biosynthetic process [GO:0006754]; ATP synthesis coupled proton transport [GO:0015986]; cristae formation [GO:0042407]; mitochondrial ATP synthesis coupled proton transport [GO:0042776]	GO:0000276; GO:0005739; GO:0005743; GO:0005753; GO:0006754; GO:0015078; GO:0015986; GO:0042407; GO:0042776	mitochondrial inner membrane [GO:0005743]; mitochondrial proton-transporting ATP synthase complex [GO:0005753]; mitochondrial proton-transporting ATP synthase complex, coupling factor F(o) [GO:0000276]; mitochondrion [GO:0005739]	proton transmembrane transporter activity [GO:0015078]	proton transmembrane transporter activity [GO:0015078]	ATPase g subunit family			DB11638;DB12695;			hsa:10632;	IPR006808;IPR016702;	PTHR12386;	R-HSA-163210;R-HSA-8949613;
P06576	ATPB_HUMAN	Homo sapiens (Human)	ATP synthase subunit beta, mitochondrial (EC 7.1.2.2) (ATP synthase F1 subunit beta)	ATP5F1B ATP5B ATPMB ATPSB	ENST00000262030;	NP_001677.2;	angiogenesis [GO:0001525]; ATP biosynthetic process [GO:0006754]; cellular response to interleukin-7 [GO:0098761]; cristae formation [GO:0042407]; generation of precursor metabolites and energy [GO:0006091]; lipid metabolic process [GO:0006629]; mitochondrial ATP synthesis coupled proton transport [GO:0042776]; mitochondrion organization [GO:0007005]; negative regulation of cell adhesion involved…	GO:0001525; GO:0001649; GO:0005524; GO:0005634; GO:0005739; GO:0005753; GO:0005754; GO:0005759; GO:0005886; GO:0006091; GO:0006629; GO:0006754; GO:0006933; GO:0007005; GO:0009986; GO:0016020; GO:0031966; GO:0042288; GO:0042407; GO:0042645; GO:0042776; GO:0043532; GO:0043536; GO:0045259; GO:0045261; GO:0046933; GO:0046961; GO:0051453; GO:0070062; GO:0098761; GO:1902600	cell surface [GO:0009986]; extracellular exosome [GO:0070062]; membrane [GO:0016020]; mitochondrial matrix [GO:0005759]; mitochondrial membrane [GO:0031966]; mitochondrial nucleoid [GO:0042645]; mitochondrial proton-transporting ATP synthase, catalytic core [GO:0005754]; mitochondrial proton-transporting ATP synthase complex [GO:0005753]; mitochondrion [GO:0005739]; nucleus [GO:0005634]; plasma m…	angiostatin binding [GO:0043532]; ATP binding [GO:0005524]; MHC class I protein binding [GO:0042288]; proton-transporting ATPase activity, rotational mechanism [GO:0046961]; proton-transporting ATP synthase activity, rotational mechanism [GO:0046933]	angiostatin binding [GO:0043532]; ATP binding [GO:0005524]; MHC class I protein binding [GO:0042288]; proton-transporting ATPase activity, rotational mechanism [GO:0046961]; proton-transporting ATP synthase activity, rotational mechanism [GO:0046933]	ATPase alpha/beta chains family			DB07384;DB07394;DB08949;DB08629;DB12695;DB08399;DB04216;	CHEMBL2062350;		hsa:506;	IPR003593;IPR005722;IPR020003;IPR004100;IPR036121;IPR000194;IPR024034;IPR027417;		R-HSA-1268020;R-HSA-163210;R-HSA-2151201;R-HSA-8949613;
P46100	ATRX_HUMAN	Homo sapiens (Human)	Transcriptional regulator ATRX (EC 3.6.4.12) (ATP-dependent helicase ATRX) (X-linked helicase II) (X-linked nuclear protein) (XNP) (Znf-HX)	ATRX RAD54L XH2	ENST00000373344;ENST00000395603;	NP_000480.3;NP_612114.2;	cellular response to hydroxyurea [GO:0072711]; chromatin remodeling [GO:0006338]; chromosome organization involved in meiotic cell cycle [GO:0070192]; DNA damage response, signal transduction by p53 class mediator [GO:0030330]; DNA methylation [GO:0006306]; DNA repair [GO:0006281]; DNA replication-independent nucleosome assembly [GO:0006336]; forebrain development [GO:0030900]; meiotic spindle or…	GO:0000212; GO:0000228; GO:0000779; GO:0000781; GO:0000792; GO:0003677; GO:0003678; GO:0003682; GO:0005524; GO:0005634; GO:0005654; GO:0005721; GO:0006281; GO:0006306; GO:0006334; GO:0006336; GO:0006338; GO:0006355; GO:0007283; GO:0010571; GO:0015616; GO:0016604; GO:0016605; GO:0030330; GO:0030900; GO:0031297; GO:0032206; GO:0035064; GO:0035128; GO:0035264; GO:0042393; GO:0045944; GO:0046872; GO:…	chromosome, subtelomeric region [GO:0099115]; chromosome, telomeric region [GO:0000781]; condensed chromosome, centromeric region [GO:0000779]; heterochromatin [GO:0000792]; nuclear body [GO:0016604]; nuclear chromosome [GO:0000228]; nucleoplasm [GO:0005654]; nucleus [GO:0005634]; pericentric heterochromatin [GO:0005721]; PML body [GO:0016605]	ATP binding [GO:0005524]; chromatin binding [GO:0003682]; chromo shadow domain binding [GO:0070087]; DNA binding [GO:0003677]; DNA helicase activity [GO:0003678]; DNA translocase activity [GO:0015616]; histone binding [GO:0042393]; metal ion binding [GO:0046872]; methylated histone binding [GO:0035064]; nucleosome-dependent ATPase activity [GO:0070615]	ATP binding [GO:0005524]; chromatin binding [GO:0003682]; chromo shadow domain binding [GO:0070087]; DNA binding [GO:0003677]; DNA helicase activity [GO:0003678]; DNA translocase activity [GO:0015616]; histone binding [GO:0042393]; metal ion binding [GO:0046872]; methylated histone binding [GO:0035064]; nucleosome-dependent ATPase activity [GO:0070615]	SNF2/RAD54 helicase family	2JM1;2LBM;2LD1;3QL9;3QLA;3QLC;3QLN;4W5A;5GRQ;5Y18;5Y6O;6G0O;					hsa:546;	IPR025766;IPR041430;IPR014001;IPR001650;IPR027417;IPR038718;IPR000330;IPR011011;IPR013083;		R-HSA-9670095;R-HSA-9670613;R-HSA-9670615;
Q9UHI8	ATS1_HUMAN	Homo sapiens (Human)	A disintegrin and metalloproteinase with thrombospondin motifs 1 (ADAM-TS 1) (ADAM-TS1) (ADAMTS-1) (EC 3.4.24.-) (METH-1)	ADAMTS1 KIAA1346 METH1	ENST00000284984;	NP_008919.3;	extracellular matrix organization [GO:0030198]; heart trabecula formation [GO:0060347]; integrin-mediated signaling pathway [GO:0007229]; kidney development [GO:0001822]; negative regulation of angiogenesis [GO:0016525]; negative regulation of cell population proliferation [GO:0008285]; ovulation from ovarian follicle [GO:0001542]; positive regulation of G1/S transition of mitotic cell cycle [GO:…	GO:0001542; GO:0001822; GO:0004222; GO:0005576; GO:0005604; GO:0007229; GO:0008201; GO:0008237; GO:0008270; GO:0008285; GO:0016525; GO:0030198; GO:0031012; GO:0031410; GO:0060347; GO:1900087; GO:1904707; GO:1904754	basement membrane [GO:0005604]; cytoplasmic vesicle [GO:0031410]; extracellular matrix [GO:0031012]; extracellular region [GO:0005576]	heparin binding [GO:0008201]; metalloendopeptidase activity [GO:0004222]; metallopeptidase activity [GO:0008237]; zinc ion binding [GO:0008270]	heparin binding [GO:0008201]; metalloendopeptidase activity [GO:0004222]; metallopeptidase activity [GO:0008237]; zinc ion binding [GO:0008270]		2JIH;2V4B;3Q2G;3Q2H;			CHEMBL5133;		hsa:9510;	IPR041645;IPR006586;IPR010294;IPR013273;IPR024079;IPR013274;IPR001590;IPR002870;IPR000884;IPR036383;		R-HSA-1474228;R-HSA-5083635;R-HSA-5173214;
Q9Y679	AUP1_HUMAN	Homo sapiens (Human)	Lipid droplet-regulating VLDL assembly factor AUP1 (Ancient ubiquitous protein 1)	AUP1	ENST00000377526 [Q9Y679-2];ENST00000425118 [Q9Y679-3];	NP_853553.1 [Q9Y679-2];	ER-associated misfolded protein catabolic process [GO:0071712]; lipid droplet formation [GO:0140042]; lipid droplet organization [GO:0034389]; lipophagy [GO:0061724]; protein localization to lipid droplet [GO:1990044]; response to virus [GO:0009615]; retrograde protein transport, ER to cytosol [GO:0030970]; ubiquitin-dependent ERAD pathway [GO:0030433]; viral process [GO:0016032]	GO:0000839; GO:0005776; GO:0005783; GO:0005811; GO:0009615; GO:0016020; GO:0016032; GO:0030176; GO:0030433; GO:0030970; GO:0031410; GO:0031624; GO:0031625; GO:0034389; GO:0043130; GO:0061724; GO:0070062; GO:0071712; GO:0097027; GO:0140042; GO:1990044	autophagosome [GO:0005776]; cytoplasmic vesicle [GO:0031410]; endoplasmic reticulum [GO:0005783]; extracellular exosome [GO:0070062]; Hrd1p ubiquitin ligase ERAD-L complex [GO:0000839]; integral component of endoplasmic reticulum membrane [GO:0030176]; lipid droplet [GO:0005811]; membrane [GO:0016020]	ubiquitin binding [GO:0043130]; ubiquitin conjugating enzyme binding [GO:0031624]; ubiquitin protein ligase binding [GO:0031625]; ubiquitin-protein transferase activator activity [GO:0097027]	ubiquitin binding [GO:0043130]; ubiquitin conjugating enzyme binding [GO:0031624]; ubiquitin protein ligase binding [GO:0031625]; ubiquitin-protein transferase activator activity [GO:0097027]	AUP1 family	2EKF;					hsa:550;	IPR003892;
Q9NQS1	AVEN_HUMAN	Homo sapiens (Human)	Cell death regulator Aven	AVEN	ENST00000306730;	NP_065104.1;	apoptotic process [GO:0006915]; negative regulation of apoptotic process [GO:0043066]; negative regulation of G2/M transition of mitotic cell cycle [GO:0010972]	GO:0005829; GO:0006915; GO:0010972; GO:0012505; GO:0016020; GO:0043066	cytosol [GO:0005829]; endomembrane system [GO:0012505]; membrane [GO:0016020]									hsa:57099;	IPR026187;	PTHR16524;	R-HSA-111458;R-HSA-9627069;
P61769	B2MG_HUMAN	Homo sapiens (Human)	Beta-2-microglobulin [Cleaved into: Beta-2-microglobulin form pI 5.3]	B2M CDABP0092 HDCMA22P	ENST00000559916;ENST00000561424;ENST00000617605;ENST00000631573;ENST00000631728;ENST00000648006;	NP_004039.1;	amyloid fibril formation [GO:1990000]; antibacterial humoral response [GO:0019731]; antigen processing and presentation of endogenous peptide antigen via MHC class I [GO:0019885]; antigen processing and presentation of exogenous peptide antigen via MHC class I, TAP-dependent [GO:0002479]; antigen processing and presentation of exogenous peptide antigen via MHC class I, TAP-independent [GO:0002480…	GO:0000139; GO:0001895; GO:0001916; GO:0002237; GO:0002474; GO:0002479; GO:0002480; GO:0002481; GO:0002726; GO:0003254; GO:0005576; GO:0005615; GO:0005788; GO:0005794; GO:0005829; GO:0005886; GO:0005925; GO:0006826; GO:0007611; GO:0009897; GO:0010977; GO:0012507; GO:0016020; GO:0019731; GO:0019885; GO:0030670; GO:0031901; GO:0031905; GO:0032092; GO:0033077; GO:0034756; GO:0035580; GO:0042026; GO:…	cytosol [GO:0005829]; early endosome lumen [GO:0031905]; early endosome membrane [GO:0031901]; endoplasmic reticulum lumen [GO:0005788]; ER to Golgi transport vesicle membrane [GO:0012507]; external side of plasma membrane [GO:0009897]; extracellular exosome [GO:0070062]; extracellular region [GO:0005576]; extracellular space [GO:0005615]; focal adhesion [GO:0005925]; Golgi apparatus [GO:0005794]…	identical protein binding [GO:0042802]; protein homodimerization activity [GO:0042803]	identical protein binding [GO:0042802]; protein homodimerization activity [GO:0042803]	Beta-2-microglobulin family	1A1M;1A1N;1A1O;1A6Z;1A9B;1A9E;1AGB;1AGC;1AGD;1AGE;1AGF;1AKJ;1AO7;1B0G;1B0R;1BD2;1C16;1CE6;1CG9;1DE4;1DUY;1DUZ;1E27;1E28;1EEY;1EEZ;1EFX;1EXU;1GZP;1GZQ;1HHG;1HHH;1HHI;1HHJ;1HHK;1HLA;1HSA;1HSB;1I1F;1I1Y;1I4F;1I7R;1I7T;1I7U;1IM3;1IM9;1JF1;1JGD;1JGE;1JHT;1JNJ;1K5N;1KPR;1KTL;1LDS;1LP9;1M05;1M6O;1MHE;1MI5;1N2R;1OF2;1OGA;1OGT;1ONQ;1P7Q;1PY4;1Q94;1QEW;1QLF;1QQD;1QR1;1QRN;1QSE;1QSF;1QVO;1R3H;1S8D;1S9W;1S9X…		DB02740;DB09130;DB04464;DB11130;			hsa:567;	IPR015707;IPR007110;IPR036179;IPR013783;IPR003006;IPR003597;	PTHR19944:SF62;	R-HSA-1236974;R-HSA-1236977;R-HSA-164940;R-HSA-198933;R-HSA-2172127;R-HSA-2424491;R-HSA-6798695;R-HSA-877300;R-HSA-9637628;R-HSA-977225;R-HSA-983170;
Q9UL15	BAG5_HUMAN	Homo sapiens (Human)	BAG family molecular chaperone regulator 5 (BAG-5) (Bcl-2-associated athanogene 5)	BAG5 KIAA0873	ENST00000299204 [Q9UL15-1];ENST00000337322 [Q9UL15-2];ENST00000445922 [Q9UL15-1];	NP_001015048.1 [Q9UL15-1];NP_001015049.1 [Q9UL15-2];NP_004864.1 [Q9UL15-1];	Golgi organization [GO:0007030]; negative regulation of neuron projection development [GO:0010977]; negative regulation of oxidative stress-induced intrinsic apoptotic signaling pathway [GO:1902176]; negative regulation of proteasomal ubiquitin-dependent protein catabolic process [GO:0032435]; negative regulation of protein refolding [GO:0061084]; negative regulation of protein ubiquitination [GO…	GO:0000774; GO:0005634; GO:0005737; GO:0005739; GO:0005829; GO:0006457; GO:0007030; GO:0010977; GO:0016020; GO:0016234; GO:0019901; GO:0031072; GO:0031397; GO:0031625; GO:0032435; GO:0048471; GO:0050821; GO:0051087; GO:0051438; GO:0051444; GO:0061084; GO:0070997; GO:0090083; GO:1900034; GO:1902176	cytoplasm [GO:0005737]; cytosol [GO:0005829]; inclusion body [GO:0016234]; membrane [GO:0016020]; mitochondrion [GO:0005739]; nucleus [GO:0005634]; perinuclear region of cytoplasm [GO:0048471]	adenyl-nucleotide exchange factor activity [GO:0000774]; chaperone binding [GO:0051087]; heat shock protein binding [GO:0031072]; protein kinase binding [GO:0019901]; ubiquitin protein ligase binding [GO:0031625]	adenyl-nucleotide exchange factor activity [GO:0000774]; chaperone binding [GO:0051087]; heat shock protein binding [GO:0031072]; protein kinase binding [GO:0019901]; ubiquitin protein ligase binding [GO:0031625]		2D9D;3A8Y;					hsa:9529;	IPR039773;IPR036533;IPR003103;	PTHR12329;	R-HSA-3371453;
P35613	BASI_HUMAN	Homo sapiens (Human)	Basigin (5F7) (Collagenase stimulatory factor) (Extracellular matrix metalloproteinase inducer) (EMMPRIN) (Hepatoma-associated antigen) (HAb18G) (Leukocyte activation antigen M6) (OK blood group antigen) (Tumor cell-derived collagenase stimulatory factor) (TCSF) (CD antigen CD147)	BSG UNQ6505/PRO21383	ENST00000333511 [P35613-1];ENST00000346916 [P35613-3];ENST00000353555 [P35613-2];ENST00000545507 [P35613-3];ENST00000573784 [P35613-3];ENST00000576984 [P35613-3];ENST00000680065 [P35613-3];	NP_001309172.1 [P35613-2];NP_001719.2 [P35613-1];NP_940991.1 [P35613-2];NP_940992.1 [P35613-3];NP_940993.1 [P35613-3];XP_016882662.1 [P35613-1];	angiogenesis [GO:0001525]; axon guidance [GO:0007411]; cell surface receptor signaling pathway [GO:0007166]; decidualization [GO:0046697]; dendrite self-avoidance [GO:0070593]; embryo implantation [GO:0007566]; endothelial tube morphogenesis [GO:0061154]; extracellular matrix disassembly [GO:0022617]; extracellular matrix organization [GO:0030198]; homophilic cell adhesion via plasma membrane adh…	GO:0000139; GO:0001525; GO:0001618; GO:0001750; GO:0001917; GO:0002080; GO:0003407; GO:0005537; GO:0005739; GO:0005768; GO:0005789; GO:0005886; GO:0005887; GO:0005925; GO:0006090; GO:0007156; GO:0007166; GO:0007411; GO:0007566; GO:0010575; GO:0010595; GO:0016020; GO:0016323; GO:0022617; GO:0030198; GO:0030424; GO:0030593; GO:0032755; GO:0038023; GO:0042383; GO:0042470; GO:0042475; GO:0043231; GO:…	acrosomal membrane [GO:0002080]; axon [GO:0030424]; basolateral plasma membrane [GO:0016323]; endoplasmic reticulum membrane [GO:0005789]; endosome [GO:0005768]; extracellular exosome [GO:0070062]; focal adhesion [GO:0005925]; Golgi membrane [GO:0000139]; integral component of plasma membrane [GO:0005887]; intracellular membrane-bounded organelle [GO:0043231]; melanosome [GO:0042470]; membrane [G…	cadherin binding [GO:0045296]; cell-cell adhesion mediator activity [GO:0098632]; mannose binding [GO:0005537]; signaling receptor activity [GO:0038023]; virus receptor activity [GO:0001618]	cadherin binding [GO:0045296]; cell-cell adhesion mediator activity [GO:0098632]; mannose binding [GO:0005537]; signaling receptor activity [GO:0038023]; virus receptor activity [GO:0001618]		3B5H;3I84;3I85;3QQN;3QR2;4U0Q;5X0T;5XF0;6LYY;6LZ0;7CKO;7CKR;7DA5;			CHEMBL3580492;		hsa:682;	IPR044157;IPR043204;IPR007110;IPR036179;IPR013783;IPR003599;IPR003598;	PTHR10075;PTHR10075:SF12;	R-HSA-1474228;R-HSA-210991;R-HSA-216083;R-HSA-433692;R-HSA-5619070;R-HSA-70268;
O14874	BCKD_HUMAN	Homo sapiens (Human)	[3-methyl-2-oxobutanoate dehydrogenase [lipoamide]] kinase, mitochondrial (EC 2.7.11.4) (Branched-chain alpha-ketoacid dehydrogenase kinase) (BCKD-kinase) (BCKDHKIN)	BCKDK	ENST00000219794 [O14874-1];ENST00000287507 [O14874-2];ENST00000394950 [O14874-3];ENST00000394951 [O14874-1];	NP_001116429.1 [O14874-3];NP_001258855.1 [O14874-2];NP_005872.2 [O14874-1];	branched-chain amino acid catabolic process [GO:0009083]; cellular amino acid catabolic process [GO:0009063]; isoleucine catabolic process [GO:0006550]; leucine catabolic process [GO:0006552]; negative regulation of cellular amino acid metabolic process [GO:0045763]; phosphorylation [GO:0016310]; protein phosphorylation [GO:0006468]; regulation of glucose metabolic process [GO:0010906]; spermatog…	GO:0004674; GO:0004740; GO:0005524; GO:0005739; GO:0005759; GO:0005947; GO:0006468; GO:0006550; GO:0006552; GO:0006574; GO:0007283; GO:0009063; GO:0009083; GO:0010906; GO:0016301; GO:0016310; GO:0045763; GO:0047323	mitochondrial alpha-ketoglutarate dehydrogenase complex [GO:0005947]; mitochondrial matrix [GO:0005759]; mitochondrion [GO:0005739]	[3-methyl-2-oxobutanoate dehydrogenase (acetyl-transferring)] kinase activity [GO:0047323]; ATP binding [GO:0005524]; kinase activity [GO:0016301]; protein serine/threonine kinase activity [GO:0004674]; pyruvate dehydrogenase (acetyl-transferring) kinase activity [GO:0004740]	[3-methyl-2-oxobutanoate dehydrogenase (acetyl-transferring)] kinase activity [GO:0047323]; ATP binding [GO:0005524]; kinase activity [GO:0016301]; protein serine/threonine kinase activity [GO:0004674]; pyruvate dehydrogenase (acetyl-transferring) kinase activity [GO:0004740]	PDK/BCKDK protein kinase family			DB02930;			hsa:10295;	IPR036784;IPR018955;IPR039028;IPR003594;IPR036890;IPR005467;IPR004358;	PTHR11947;	R-HSA-70895;
Q9Y276	BCS1_HUMAN	Homo sapiens (Human)	Mitochondrial chaperone BCS1 (h-BCS1) (BCS1-like protein)	BCS1L BCS1	ENST00000359273;ENST00000392109;ENST00000392110;ENST00000392111;ENST00000412366;ENST00000431802;ENST00000439945;	NP_001073335.1;NP_001244271.1;NP_001244272.1;NP_001244273.1;NP_001305765.1;NP_001307646.1;NP_004319.1;XP_006712741.1;XP_016860120.1;XP_016860121.1;	mitochondrial cytochrome c oxidase assembly [GO:0033617]; mitochondrial respiratory chain complex I assembly [GO:0032981]; mitochondrial respiratory chain complex III assembly [GO:0034551]; mitochondrion organization [GO:0007005]; protein insertion into mitochondrial inner membrane from matrix [GO:0032979]	GO:0005524; GO:0005739; GO:0005743; GO:0005750; GO:0007005; GO:0016021; GO:0016887; GO:0032979; GO:0032981; GO:0033617; GO:0034551	integral component of membrane [GO:0016021]; mitochondrial inner membrane [GO:0005743]; mitochondrial respiratory chain complex III [GO:0005750]; mitochondrion [GO:0005739]	ATPase activity [GO:0016887]; ATP binding [GO:0005524]	ATPase activity [GO:0016887]; ATP binding [GO:0005524]	AAA ATPase family, BCS1 subfamily						hsa:617;	IPR003593;IPR003959;IPR003960;IPR014851;IPR027417;		R-HSA-1268020;
Q9NYM9	BET1L_HUMAN	Homo sapiens (Human)	BET1-like protein (Golgi SNARE with a size of 15 kDa) (GOS-15) (GS15) (Vesicle transport protein GOS15)	BET1L GS15	ENST00000382762;	NP_001092257.1;	endoplasmic reticulum to Golgi vesicle-mediated transport [GO:0006888]; protein transport [GO:0015031]; regulation of retrograde vesicle-mediated transport, Golgi to ER [GO:2000156]; retrograde transport, endosome to Golgi [GO:0042147]	GO:0000138; GO:0000139; GO:0005484; GO:0005768; GO:0005794; GO:0005829; GO:0006888; GO:0015031; GO:0016020; GO:0030173; GO:0031201; GO:0042147; GO:2000156	cytosol [GO:0005829]; endosome [GO:0005768]; Golgi apparatus [GO:0005794]; Golgi membrane [GO:0000139]; Golgi trans cisterna [GO:0000138]; integral component of Golgi membrane [GO:0030173]; membrane [GO:0016020]; SNARE complex [GO:0031201]	SNAP receptor activity [GO:0005484]	SNAP receptor activity [GO:0005484]							hsa:51272;	IPR039897;IPR039899;IPR000727;	PTHR12791;	R-HSA-6807878;R-HSA-6811438;
O15155	BET1_HUMAN	Homo sapiens (Human)	BET1 homolog (hBET1) (Golgi vesicular membrane-trafficking protein p18)	BET1	ENST00000222547 [O15155-1];ENST00000433727 [O15155-2];	NP_001304668.1 [O15155-2];NP_005859.1 [O15155-1];	COPII vesicle coating [GO:0048208]; endoplasmic reticulum to Golgi vesicle-mediated transport [GO:0006888]; protein transport [GO:0015031]; vesicle fusion with Golgi apparatus [GO:0048280]	GO:0000138; GO:0000139; GO:0005484; GO:0005789; GO:0006888; GO:0015031; GO:0016020; GO:0030133; GO:0030173; GO:0031201; GO:0033116; GO:0048208; GO:0048280	endoplasmic reticulum-Golgi intermediate compartment membrane [GO:0033116]; endoplasmic reticulum membrane [GO:0005789]; Golgi membrane [GO:0000139]; Golgi trans cisterna [GO:0000138]; integral component of Golgi membrane [GO:0030173]; membrane [GO:0016020]; SNARE complex [GO:0031201]; transport vesicle [GO:0030133]	SNAP receptor activity [GO:0005484]	SNAP receptor activity [GO:0005484]	BET1 family	3EGX;					hsa:10282;	IPR039897;IPR039899;IPR000727;	PTHR12791;	R-HSA-204005;R-HSA-6807878;
P11021	BIP_HUMAN	Homo sapiens (Human)	Endoplasmic reticulum chaperone BiP (EC 3.6.4.10) (78 kDa glucose-regulated protein) (GRP-78) (Binding-immunoglobulin protein) (BiP) (Heat shock protein 70 family protein 5) (HSP70 family protein 5) (Heat shock protein family A member 5) (Immunoglobulin heavy chain-binding protein)	HSPA5 GRP78	ENST00000324460;	NP_005338.1;	ATF6-mediated unfolded protein response [GO:0036500]; cellular response to antibiotic [GO:0071236]; cellular response to calcium ion [GO:0071277]; cellular response to cAMP [GO:0071320]; cellular response to drug [GO:0035690]; cellular response to gamma radiation [GO:0071480]; cellular response to glucose starvation [GO:0042149]; cellular response to interleukin-4 [GO:0071353]; cellular response …	GO:0001554; GO:0005509; GO:0005524; GO:0005634; GO:0005737; GO:0005739; GO:0005783; GO:0005788; GO:0005789; GO:0005790; GO:0005793; GO:0005829; GO:0005886; GO:0005925; GO:0006983; GO:0009986; GO:0010976; GO:0016020; GO:0016887; GO:0019899; GO:0019904; GO:0021589; GO:0021680; GO:0021762; GO:0030176; GO:0030182; GO:0030335; GO:0030433; GO:0030496; GO:0030512; GO:0030968; GO:0031072; GO:0031204; GO:…	cell surface [GO:0009986]; cytoplasm [GO:0005737]; cytosol [GO:0005829]; endoplasmic reticulum [GO:0005783]; endoplasmic reticulum chaperone complex [GO:0034663]; endoplasmic reticulum-Golgi intermediate compartment [GO:0005793]; endoplasmic reticulum lumen [GO:0005788]; endoplasmic reticulum membrane [GO:0005789]; extracellular exosome [GO:0070062]; focal adhesion [GO:0005925]; integral componen…	ATPase activity [GO:0016887]; ATP binding [GO:0005524]; cadherin binding [GO:0045296]; calcium ion binding [GO:0005509]; chaperone binding [GO:0051087]; enzyme binding [GO:0019899]; heat shock protein binding [GO:0031072]; misfolded protein binding [GO:0051787]; protein domain specific binding [GO:0019904]; protein folding chaperone [GO:0044183]; ribosome binding [GO:0043022]; ubiquitin protein l…	ATPase activity [GO:0016887]; ATP binding [GO:0005524]; cadherin binding [GO:0045296]; calcium ion binding [GO:0005509]; chaperone binding [GO:0051087]; enzyme binding [GO:0019899]; heat shock protein binding [GO:0031072]; misfolded protein binding [GO:0051787]; protein domain specific binding [GO:0019904]; protein folding chaperone [GO:0044183]; ribosome binding [GO:0043022]; ubiquitin protein l…	Heat shock protein 70 family	3IUC;3LDL;3LDN;3LDO;3LDP;5E84;5E85;5E86;5EVZ;5EX5;5EXW;5EY4;5F0X;5F1X;5F2R;6ASY;6CZ1;6DFM;6DFO;6DO2;6DWS;		DB00945;DB00025;DB09130;DB13998;DB13999;	CHEMBL1781865;		hsa:3309;	IPR043129;IPR042050;IPR018181;IPR029048;IPR029047;IPR013126;	PTHR19375;	R-HSA-114608;R-HSA-3371453;R-HSA-381033;R-HSA-381042;R-HSA-381070;R-HSA-381183;R-HSA-983170;
P51587	BRCA2_HUMAN	Homo sapiens (Human)	Breast cancer type 2 susceptibility protein (Fanconi anemia group D1 protein)	BRCA2 FACD FANCD1	ENST00000380152;ENST00000544455;	NP_000050.2;	brain development [GO:0007420]; cell aging [GO:0007569]; centrosome duplication [GO:0051298]; DNA damage response, signal transduction by p53 class mediator resulting in transcription of p21 class mediator [GO:0006978]; double-strand break repair [GO:0006302]; double-strand break repair via homologous recombination [GO:0000724]; establishment of protein localization to telomere [GO:0070200]; fema…	GO:0000722; GO:0000724; GO:0000781; GO:0000800; GO:0001556; GO:0001833; GO:0002020; GO:0003697; GO:0005634; GO:0005654; GO:0005813; GO:0005829; GO:0006289; GO:0006302; GO:0006355; GO:0006978; GO:0007141; GO:0007283; GO:0007420; GO:0007569; GO:0008022; GO:0008585; GO:0010165; GO:0010225; GO:0010332; GO:0010484; GO:0010485; GO:0030097; GO:0030141; GO:0032465; GO:0032991; GO:0033593; GO:0033600; GO:…	BRCA2-MAGE-D1 complex [GO:0033593]; centrosome [GO:0005813]; chromosome, telomeric region [GO:0000781]; cytosol [GO:0005829]; lateral element [GO:0000800]; nucleoplasm [GO:0005654]; nucleus [GO:0005634]; protein-containing complex [GO:0032991]; secretory granule [GO:0030141]	gamma-tubulin binding [GO:0043015]; H3 histone acetyltransferase activity [GO:0010484]; H4 histone acetyltransferase activity [GO:0010485]; identical protein binding [GO:0042802]; protease binding [GO:0002020]; protein C-terminus binding [GO:0008022]; single-stranded DNA binding [GO:0003697]	gamma-tubulin binding [GO:0043015]; H3 histone acetyltransferase activity [GO:0010484]; H4 histone acetyltransferase activity [GO:0010485]; identical protein binding [GO:0042802]; protease binding [GO:0002020]; protein C-terminus binding [GO:0008022]; single-stranded DNA binding [GO:0003697]		1N0W;3EU7;6GY2;6HQU;					hsa:675;	IPR015525;IPR015252;IPR036315;IPR015187;IPR015188;IPR002093;IPR012340;IPR015205;	PTHR11289;	R-HSA-5685942;R-HSA-5693554;R-HSA-5693568;R-HSA-5693579;R-HSA-5693616;R-HSA-912446;
P25440	BRD2_HUMAN	Homo sapiens (Human)	Bromodomain-containing protein 2 (O27.1.1) (Really interesting new gene 3 protein)	BRD2 KIAA9001 RING3	ENST00000374825 [P25440-1];ENST00000374831 [P25440-1];ENST00000383108 [P25440-1];ENST00000395287 [P25440-2];ENST00000399527 [P25440-2];ENST00000399528 [P25440-1];ENST00000399529 [P25440-1];ENST00000414731;ENST00000436979 [P25440-3];ENST00000438194 [P25440-1];ENST00000442863 [P25440-2];ENST00000448067 [P25440-2];ENST00000449085 [P25440-1];ENST00000449118;ENST00000549126 [P25440-1];ENST00000552587 …	NP_001106653.1 [P25440-1];NP_001186384.1 [P25440-2];NP_001186385.1 [P25440-3];NP_001278915.1 [P25440-4];NP_005095.1 [P25440-1];	neural tube closure [GO:0001843]; nucleosome assembly [GO:0006334]; protein phosphorylation [GO:0006468]; regulation of transcription by RNA polymerase II [GO:0006357]; spermatogenesis [GO:0007283]; viral process [GO:0016032]	GO:0001843; GO:0003682; GO:0004674; GO:0005634; GO:0005654; GO:0005737; GO:0006334; GO:0006357; GO:0006468; GO:0007283; GO:0016032; GO:0016607; GO:0070577	cytoplasm [GO:0005737]; nuclear speck [GO:0016607]; nucleoplasm [GO:0005654]; nucleus [GO:0005634]	chromatin binding [GO:0003682]; lysine-acetylated histone binding [GO:0070577]; protein serine/threonine kinase activity [GO:0004674]	chromatin binding [GO:0003682]; lysine-acetylated histone binding [GO:0070577]; protein serine/threonine kinase activity [GO:0004674]		1X0J;2DVQ;2DVR;2DVS;2DVV;2E3K;2G4A;2YDW;2YEK;3AQA;3ONI;4A9E;4A9F;4A9H;4A9I;4A9J;4A9M;4A9N;4A9O;4AKN;4ALG;4ALH;4J1P;4MR5;4MR6;4QEU;4QEV;4QEW;4UYF;4UYG;4UYH;5BT5;5DFB;5DFC;5DFD;5DW1;5EK9;5HEL;5HEM;5HEN;5HFQ;5IBN;5IG6;5N2L;5O38;5O39;5O3A;5O3B;5O3C;5O3D;5O3E;5O3F;5O3G;5O3H;5O3I;5U5S;5U6V;5UEW;5XHE;5XHK;6CUI;6DB0;6DBC;6DDI;6DDJ;6E6J;6FFE;6FFF;6FFG;6I80;6I81;6JKE;6K04;6K05;6MO7;6MO8;6MO9;6MOA;6ONY;6SWO…			CHEMBL1293289;		hsa:6046;	IPR043508;IPR043509;IPR001487;IPR036427;IPR018359;IPR027353;IPR038336;		R-HSA-8951936;
O60885	BRD4_HUMAN	Homo sapiens (Human)	Bromodomain-containing protein 4 (Protein HUNK1)	BRD4 HUNK1	ENST00000263377 [O60885-1];ENST00000360016 [O60885-3];ENST00000371835 [O60885-2];ENST00000679869 [O60885-1];	NP_001317313.1 [O60885-3];NP_055114.1 [O60885-2];NP_490597.1 [O60885-1];XP_011526156.1;XP_011526158.1;	cellular response to DNA damage stimulus [GO:0006974]; chromatin organization [GO:0006325]; chromatin remodeling [GO:0006338]; negative regulation by host of viral transcription [GO:0043922]; negative regulation of DNA damage checkpoint [GO:2000002]; positive regulation of G2/M transition of mitotic cell cycle [GO:0010971]; positive regulation of histone H3-K36 trimethylation [GO:2001255]; positi…	GO:0000083; GO:0000794; GO:0002039; GO:0003682; GO:0003712; GO:0003713; GO:0005634; GO:0005654; GO:0005694; GO:0006325; GO:0006338; GO:0006974; GO:0008353; GO:0010971; GO:0016032; GO:0019899; GO:0032968; GO:0043123; GO:0043922; GO:0045893; GO:0045944; GO:0050727; GO:0070577; GO:0099122; GO:0106140; GO:1901407; GO:2000002; GO:2001255	chromosome [GO:0005694]; condensed nuclear chromosome [GO:0000794]; nucleoplasm [GO:0005654]; nucleus [GO:0005634]	chromatin binding [GO:0003682]; enzyme binding [GO:0019899]; lysine-acetylated histone binding [GO:0070577]; p53 binding [GO:0002039]; P-TEFb complex binding [GO:0106140]; RNA polymerase II CTD heptapeptide repeat kinase activity [GO:0008353]; RNA polymerase II C-terminal domain binding [GO:0099122]; transcription coactivator activity [GO:0003713]; transcription coregulator activity [GO:0003712]	chromatin binding [GO:0003682]; enzyme binding [GO:0019899]; lysine-acetylated histone binding [GO:0070577]; p53 binding [GO:0002039]; P-TEFb complex binding [GO:0106140]; RNA polymerase II CTD heptapeptide repeat kinase activity [GO:0008353]; RNA polymerase II C-terminal domain binding [GO:0099122]; transcription coactivator activity [GO:0003713]; transcription coregulator activity [GO:0003712]		2I8N;2LSP;2MJV;2N3K;2NCZ;2ND0;2ND1;2NNU;2OSS;2OUO;2YEL;2YEM;3MXF;3P5O;3SVF;3SVG;3U5J;3U5K;3U5L;3UVW;3UVX;3UVY;3UW9;3ZYU;4A9L;4BJX;4BW1;4BW2;4BW3;4BW4;4C66;4C67;4CFK;4CFL;4CL9;4CLB;4DON;4E96;4F3I;4GPJ;4HBV;4HBW;4HBX;4HBY;4HXK;4HXL;4HXM;4HXN;4HXO;4HXP;4HXR;4HXS;4IOO;4IOQ;4IOR;4J0R;4J0S;4J3I;4KV1;4KV4;4LR6;4LRG;4LYI;4LYS;4LYW;4LZR;4LZS;4MEN;4MEO;4MEP;4MEQ;4MR3;4MR4;4NQM;4NR8;4NUC;4NUD;4NUE;4O70;4O71…	O60885;		CHEMBL1163125;		hsa:23476;	IPR031354;IPR043508;IPR043509;IPR001487;IPR036427;IPR018359;IPR027353;IPR038336;		R-HSA-9679191;
Q10589	BST2_HUMAN	Homo sapiens (Human)	Bone marrow stromal antigen 2 (BST-2) (HM1.24 antigen) (Tetherin) (CD antigen CD317)	BST2	ENST00000252593 [Q10589-1];	NP_004326.1 [Q10589-1];	B cell activation [GO:0042113]; defense response to virus [GO:0051607]; innate immune response [GO:0045087]; negative regulation of cell growth [GO:0030308]; negative regulation of cell migration [GO:0030336]; negative regulation of intracellular transport of viral material [GO:1901253]; negative regulation of plasmacytoid dendritic cell cytokine production [GO:0002737]; negative regulation of vi…	GO:0002737; GO:0003723; GO:0005771; GO:0005794; GO:0005829; GO:0005886; GO:0008191; GO:0009615; GO:0009986; GO:0016020; GO:0016021; GO:0016324; GO:0030308; GO:0030336; GO:0031225; GO:0032956; GO:0034341; GO:0035455; GO:0035456; GO:0035577; GO:0042113; GO:0042802; GO:0042803; GO:0043123; GO:0043312; GO:0045071; GO:0045087; GO:0045121; GO:0051607; GO:0060337; GO:0070062; GO:0070665; GO:1901253	anchored component of membrane [GO:0031225]; apical plasma membrane [GO:0016324]; azurophil granule membrane [GO:0035577]; cell surface [GO:0009986]; cytosol [GO:0005829]; extracellular exosome [GO:0070062]; Golgi apparatus [GO:0005794]; integral component of membrane [GO:0016021]; membrane [GO:0016020]; membrane raft [GO:0045121]; multivesicular body [GO:0005771]; plasma membrane [GO:0005886]	identical protein binding [GO:0042802]; metalloendopeptidase inhibitor activity [GO:0008191]; protein homodimerization activity [GO:0042803]; RNA binding [GO:0003723]	identical protein binding [GO:0042802]; metalloendopeptidase inhibitor activity [GO:0008191]; protein homodimerization activity [GO:0042803]; RNA binding [GO:0003723]	Tetherin family	2LK9;2X7A;2XG7;3MQ7;3MQ9;3MQB;3MQC;3NWH;4P6Z;6CM9;6CRI;6D83;6D84;6DFF;					hsa:684;	IPR024886;	PTHR15190;	R-HSA-6798695;R-HSA-909733;
Q9Y6E2	BZW2_HUMAN	Homo sapiens (Human)	Basic leucine zipper and W2 domain-containing protein 2	BZW2 HSPC028 MSTP017	ENST00000258761 [Q9Y6E2-1];ENST00000433922 [Q9Y6E2-1];	NP_001153239.1 [Q9Y6E2-1];NP_054757.1 [Q9Y6E2-1];XP_006715769.1;XP_006715770.1 [Q9Y6E2-1];XP_006715771.1 [Q9Y6E2-1];	cell differentiation [GO:0030154]; nervous system development [GO:0007399]	GO:0005737; GO:0007399; GO:0016020; GO:0030154; GO:0045296	cytoplasm [GO:0005737]; membrane [GO:0016020]	cadherin binding [GO:0045296]	cadherin binding [GO:0045296]	BZW family						hsa:28969;	IPR016024;IPR016021;IPR043510;IPR003307;
C9JCW7	C9JCW7_HUMAN	Homo sapiens (Human)	Transmembrane and ubiquitin-like domain-containing protein 1 (Fragment)	TMUB1	ENST00000488752;		ubiquitin-dependent ERAD pathway [GO:0030433]	GO:0016021; GO:0030433	integral component of membrane [GO:0016021]										IPR040352;IPR000626;IPR029071;	PTHR14557;
P27797	CALR_HUMAN	Homo sapiens (Human)	Calreticulin (CRP55) (Calregulin) (Endoplasmic reticulum resident protein 60) (ERp60) (HACBP) (grp60)	CALR CRTC	ENST00000316448;ENST00000586967;	NP_004334.1;	antigen processing and presentation of exogenous peptide antigen via MHC class I, TAP-dependent [GO:0002479]; antigen processing and presentation of peptide antigen via MHC class I [GO:0002474]; ATF6-mediated unfolded protein response [GO:0036500]; cardiac muscle cell differentiation [GO:0055007]; cellular calcium ion homeostasis [GO:0006874]; cellular response to lithium ion [GO:0071285]; cellul…	GO:0000122; GO:0001669; GO:0001849; GO:0002474; GO:0002479; GO:0002502; GO:0003677; GO:0003723; GO:0003729; GO:0005178; GO:0005506; GO:0005509; GO:0005576; GO:0005615; GO:0005634; GO:0005635; GO:0005737; GO:0005783; GO:0005788; GO:0005789; GO:0005790; GO:0005794; GO:0005829; GO:0005844; GO:0005925; GO:0006355; GO:0006457; GO:0006611; GO:0006874; GO:0006898; GO:0007283; GO:0008270; GO:0008284; GO:…	acrosomal vesicle [GO:0001669]; cell surface [GO:0009986]; collagen-containing extracellular matrix [GO:0062023]; cortical granule [GO:0060473]; cytoplasm [GO:0005737]; cytosol [GO:0005829]; endocytic vesicle lumen [GO:0071682]; endoplasmic reticulum [GO:0005783]; endoplasmic reticulum-Golgi intermediate compartment membrane [GO:0033116]; endoplasmic reticulum lumen [GO:0005788]; endoplasmic reti…	androgen receptor binding [GO:0050681]; calcium ion binding [GO:0005509]; carbohydrate binding [GO:0030246]; chaperone binding [GO:0051087]; complement component C1q complex binding [GO:0001849]; DNA binding [GO:0003677]; hormone binding [GO:0042562]; integrin binding [GO:0005178]; iron ion binding [GO:0005506]; mRNA binding [GO:0003729]; peptide binding [GO:0042277]; protein folding chaperone [G…	androgen receptor binding [GO:0050681]; calcium ion binding [GO:0005509]; carbohydrate binding [GO:0030246]; chaperone binding [GO:0051087]; complement component C1q complex binding [GO:0001849]; DNA binding [GO:0003677]; hormone binding [GO:0042562]; integrin binding [GO:0005178]; iron ion binding [GO:0005506]; mRNA binding [GO:0003729]; peptide binding [GO:0042277]; protein folding chaperone [G…	Calreticulin family	2CLR;3DOW;3POS;3POW;5LK5;5V90;6ENY;		DB00025;DB11093;DB11348;DB14481;DB09130;DB13949;DB06245;DB13998;DB01065;DB13999;DB00031;DB14520;			hsa:811;	IPR001580;IPR018124;IPR009169;IPR009033;IPR013320;	PTHR11073;	R-HSA-1236974;R-HSA-168316;R-HSA-3000480;R-HSA-3000484;R-HSA-381183;R-HSA-901042;R-HSA-983170;
Q5T5Y3	CAMP1_HUMAN	Homo sapiens (Human)	Calmodulin-regulated spectrin-associated protein 1	CAMSAP1	ENST00000312405 [Q5T5Y3-2];ENST00000389532 [Q5T5Y3-1];ENST00000409386 [Q5T5Y3-3];	NP_056262.3 [Q5T5Y3-1];XP_005263453.1 [Q5T5Y3-3];XP_005263454.1 [Q5T5Y3-2];	cytoplasmic microtubule organization [GO:0031122]; cytoskeleton organization [GO:0007010]; microtubule cytoskeleton organization [GO:0000226]; negative regulation of microtubule depolymerization [GO:0007026]; neuron projection development [GO:0031175]; regulation of cell morphogenesis [GO:0022604]; regulation of microtubule polymerization [GO:0031113]	GO:0000226; GO:0005516; GO:0005737; GO:0005874; GO:0007010; GO:0007026; GO:0008017; GO:0022604; GO:0030507; GO:0031113; GO:0031122; GO:0031175; GO:0051011	cytoplasm [GO:0005737]; microtubule [GO:0005874]	calmodulin binding [GO:0005516]; microtubule binding [GO:0008017]; microtubule minus-end binding [GO:0051011]; spectrin binding [GO:0030507]	calmodulin binding [GO:0005516]; microtubule binding [GO:0008017]; microtubule minus-end binding [GO:0051011]; spectrin binding [GO:0030507]	CAMSAP1 family	5M54;5M5C;6QUS;6QVJ;					hsa:157922;	IPR032940;IPR031372;IPR022613;IPR001715;IPR036872;IPR038209;IPR014797;IPR011033;	PTHR21595;
Q9Y6W3	CAN7_HUMAN	Homo sapiens (Human)	Calpain-7 (EC 3.4.22.-) (PalB homolog) (PalBH)	CAPN7 PALBH	ENST00000253693;	NP_055111.1;	positive regulation of epithelial cell migration [GO:0010634]; self proteolysis [GO:0097264]	GO:0004175; GO:0004198; GO:0005634; GO:0005813; GO:0005829; GO:0010634; GO:0070062; GO:0090541; GO:0097264	centrosome [GO:0005813]; cytosol [GO:0005829]; extracellular exosome [GO:0070062]; nucleus [GO:0005634]	calcium-dependent cysteine-type endopeptidase activity [GO:0004198]; endopeptidase activity [GO:0004175]; MIT domain binding [GO:0090541]	calcium-dependent cysteine-type endopeptidase activity [GO:0004198]; endopeptidase activity [GO:0004175]; MIT domain binding [GO:0090541]	Peptidase C2 family	2QFE;					hsa:23473;	IPR022684;IPR022682;IPR022683;IPR036213;IPR007330;IPR036181;IPR038765;IPR001300;		R-HSA-1474228;
P07339	CATD_HUMAN	Homo sapiens (Human)	Cathepsin D (EC 3.4.23.5) [Cleaved into: Cathepsin D light chain; Cathepsin D heavy chain]	CTSD CPSD	ENST00000236671;	NP_001900.1;	antigen processing and presentation of exogenous peptide antigen via MHC class II [GO:0019886]; collagen catabolic process [GO:0030574]; lipoprotein catabolic process [GO:0042159]; neutrophil degranulation [GO:0043312]; positive regulation of apoptotic process [GO:0043065]; positive regulation of cysteine-type endopeptidase activity involved in apoptotic process [GO:0043280]; proteolysis [GO:0006…	GO:0004190; GO:0005576; GO:0005615; GO:0005764; GO:0005765; GO:0006508; GO:0008233; GO:0010008; GO:0019886; GO:0030574; GO:0035580; GO:0042159; GO:0042470; GO:0043065; GO:0043202; GO:0043280; GO:0043312; GO:0045121; GO:0062023; GO:0070001; GO:0070062; GO:0070201; GO:1904724; GO:1904813	collagen-containing extracellular matrix [GO:0062023]; endosome membrane [GO:0010008]; extracellular exosome [GO:0070062]; extracellular region [GO:0005576]; extracellular space [GO:0005615]; ficolin-1-rich granule lumen [GO:1904813]; lysosomal lumen [GO:0043202]; lysosomal membrane [GO:0005765]; lysosome [GO:0005764]; melanosome [GO:0042470]; membrane raft [GO:0045121]; specific granule lumen [G…	aspartic-type endopeptidase activity [GO:0004190]; aspartic-type peptidase activity [GO:0070001]; peptidase activity [GO:0008233]	aspartic-type endopeptidase activity [GO:0004190]; aspartic-type peptidase activity [GO:0070001]; peptidase activity [GO:0008233]	Peptidase A1 family	1LYA;1LYB;1LYW;4OBZ;4OC6;4OD9;	P07339;	DB03028;DB03096;DB07542;DB08740;DB00071;DB02216;	CHEMBL2581;		hsa:1509;	IPR001461;IPR001969;IPR012848;IPR033144;IPR033121;IPR021109;	PTHR47966;	R-HSA-1442490;R-HSA-2022377;R-HSA-2132295;R-HSA-6798695;R-HSA-9018519;
P07711	CATL1_HUMAN	Homo sapiens (Human)	Procathepsin L (EC 3.4.22.15) (Cathepsin L1) (Major excreted protein) (MEP) [Cleaved into: Cathepsin L; Cathepsin L heavy chain; Cathepsin L light chain]	CTSL CTSL1	ENST00000340342 [P07711-1];ENST00000343150 [P07711-1];ENST00000676480 [P07711-1];ENST00000676531 [P07711-1];ENST00000676769 [P07711-3];ENST00000676881 [P07711-1];ENST00000676946 [P07711-1];ENST00000677019 [P07711-3];ENST00000677262 [P07711-1];ENST00000677761 [P07711-1];ENST00000677821 [P07711-1];ENST00000677864 [P07711-3];ENST00000678442 [P07711-1];ENST00000679149 [P07711-1];ENST00000679157 [P077…	NP_001244900.1 [P07711-1];NP_001244901.1 [P07711-1];NP_001903.1 [P07711-1];NP_666023.1 [P07711-1];XP_005251773.1;	adaptive immune response [GO:0002250]; antigen processing and presentation [GO:0019882]; antigen processing and presentation of exogenous peptide antigen via MHC class II [GO:0019886]; antigen processing and presentation of peptide antigen [GO:0048002]; CD4-positive, alpha-beta T cell lineage commitment [GO:0043373]; cellular response to thyroid hormone stimulus [GO:0097067]; collagen catabolic p…	GO:0001968; GO:0002224; GO:0002250; GO:0004197; GO:0005518; GO:0005576; GO:0005615; GO:0005634; GO:0005764; GO:0005771; GO:0005794; GO:0005886; GO:0006508; GO:0006955; GO:0008234; GO:0016324; GO:0016540; GO:0019064; GO:0019065; GO:0019882; GO:0019886; GO:0022617; GO:0030574; GO:0031638; GO:0034230; GO:0036021; GO:0039654; GO:0042393; GO:0042583; GO:0043202; GO:0043231; GO:0043373; GO:0043394; GO:…	apical plasma membrane [GO:0016324]; chromaffin granule [GO:0042583]; collagen-containing extracellular matrix [GO:0062023]; endocytic vesicle lumen [GO:0071682]; endolysosome lumen [GO:0036021]; extracellular exosome [GO:0070062]; extracellular region [GO:0005576]; extracellular space [GO:0005615]; Golgi apparatus [GO:0005794]; intracellular membrane-bounded organelle [GO:0043231]; lysosomal lum…	collagen binding [GO:0005518]; cysteine-type endopeptidase activity [GO:0004197]; cysteine-type peptidase activity [GO:0008234]; fibronectin binding [GO:0001968]; histone binding [GO:0042393]; proteoglycan binding [GO:0043394]; serpin family protein binding [GO:0097655]	collagen binding [GO:0005518]; cysteine-type endopeptidase activity [GO:0004197]; cysteine-type peptidase activity [GO:0008234]; fibronectin binding [GO:0001968]; histone binding [GO:0042393]; proteoglycan binding [GO:0043394]; serpin family protein binding [GO:0097655]	Peptidase C1 family	1CJL;1CS8;1ICF;1MHW;2NQD;2VHS;2XU1;2XU3;2XU4;2XU5;2YJ2;2YJ8;2YJ9;2YJB;2YJC;3BC3;3H89;3H8B;3H8C;3HHA;3HWN;3IV2;3K24;3KSE;3OF8;3OF9;4AXL;4AXM;5F02;5I4H;5MAE;5MAJ;5MQY;6EZP;6EZX;6F06;6JD0;6JD8;	P07711;	DB07477;DB12010;DB03661;DB14962;	CHEMBL3837;		hsa:1514;	IPR038765;IPR025661;IPR000169;IPR025660;IPR000668;IPR039417;IPR013201;		R-HSA-1236977;R-HSA-1442490;R-HSA-1474228;R-HSA-1679131;R-HSA-2022090;R-HSA-2132295;R-HSA-8939242;R-HSA-9678110;R-HSA-9694614;
Q6NZI2	CAVN1_HUMAN	Homo sapiens (Human)	Caveolae-associated protein 1 (Cavin-1) (Polymerase I and transcript release factor)	CAVIN1 PTRF FKSG13	ENST00000357037 [Q6NZI2-1];	NP_036364.2 [Q6NZI2-1];	positive regulation of cell motility [GO:2000147]; protein secretion [GO:0009306]; rRNA transcription [GO:0009303]; termination of RNA polymerase I transcription [GO:0006363]; transcription initiation from RNA polymerase I promoter [GO:0006361]	GO:0003723; GO:0005634; GO:0005654; GO:0005737; GO:0005739; GO:0005783; GO:0005829; GO:0005886; GO:0005901; GO:0006361; GO:0006363; GO:0009303; GO:0009306; GO:0032991; GO:0042134; GO:0042802; GO:0043231; GO:0045121; GO:2000147	caveola [GO:0005901]; cytoplasm [GO:0005737]; cytosol [GO:0005829]; endoplasmic reticulum [GO:0005783]; intracellular membrane-bounded organelle [GO:0043231]; membrane raft [GO:0045121]; mitochondrion [GO:0005739]; nucleoplasm [GO:0005654]; nucleus [GO:0005634]; plasma membrane [GO:0005886]; protein-containing complex [GO:0032991]	identical protein binding [GO:0042802]; RNA binding [GO:0003723]; rRNA primary transcript binding [GO:0042134]	identical protein binding [GO:0042802]; RNA binding [GO:0003723]; rRNA primary transcript binding [GO:0042134]	CAVIN family						hsa:284119;	IPR033297;IPR026752;	PTHR15240;PTHR15240:SF3;	R-HSA-73863;
O75976	CBPD_HUMAN	Homo sapiens (Human)	Carboxypeptidase D (EC 3.4.17.22) (Metallocarboxypeptidase D) (gp180)	CPD	ENST00000225719 [O75976-1];ENST00000543464 [O75976-2];	NP_001186704.1 [O75976-2];NP_001295.2 [O75976-1];	peptide metabolic process [GO:0006518]; protein processing [GO:0016485]	GO:0004181; GO:0004185; GO:0005615; GO:0005886; GO:0006518; GO:0008270; GO:0016020; GO:0016021; GO:0016485; GO:0070062	extracellular exosome [GO:0070062]; extracellular space [GO:0005615]; integral component of membrane [GO:0016021]; membrane [GO:0016020]; plasma membrane [GO:0005886]	metallocarboxypeptidase activity [GO:0004181]; serine-type carboxypeptidase activity [GO:0004185]; zinc ion binding [GO:0008270]	metallocarboxypeptidase activity [GO:0004181]; serine-type carboxypeptidase activity [GO:0004185]; zinc ion binding [GO:0008270]	Peptidase M14 family	5AQ0;		DB04489;	CHEMBL4523154;		hsa:1362;	IPR008969;IPR034224;IPR033848;IPR015567;IPR000834;	PTHR11532:SF73;	R-HSA-432722;
Q96M89	CC138_HUMAN	Homo sapiens (Human)	Coiled-coil domain-containing protein 138	CCDC138	ENST00000295124 [Q96M89-1];ENST00000412964 [Q96M89-2];	NP_001290034.1 [Q96M89-2];NP_659415.1 [Q96M89-1];												hsa:165055;	IPR038798;	PTHR34523;
O60826	CCD22_HUMAN	Homo sapiens (Human)	Coiled-coil domain-containing protein 22	CCDC22 CXorf37 JM1	ENST00000376227;	NP_054727.1;	cellular copper ion homeostasis [GO:0006878]; cytoplasmic sequestering of NF-kappaB [GO:0007253]; endocytic recycling [GO:0032456]; Golgi to plasma membrane transport [GO:0006893]; negative regulation of I-kappaB kinase/NF-kappaB signaling [GO:0043124]; positive regulation of I-kappaB kinase/NF-kappaB signaling [GO:0043123]; positive regulation of ubiquitin-dependent protein catabolic process [GO…	GO:0005654; GO:0005768; GO:0005829; GO:0006878; GO:0006893; GO:0007253; GO:0015031; GO:0016567; GO:0032456; GO:0043123; GO:0043124; GO:0043687; GO:0097602; GO:2000060	cytosol [GO:0005829]; endosome [GO:0005768]; nucleoplasm [GO:0005654]	cullin family protein binding [GO:0097602]	cullin family protein binding [GO:0097602]	CCDC22 family						hsa:28952;	IPR008530;	PTHR15668;	R-HSA-8951664;
Q9H6F5	CCD86_HUMAN	Homo sapiens (Human)	Coiled-coil domain-containing protein 86 (Cytokine-induced protein with coiled-coil domain)	CCDC86 CYCLON	ENST00000227520 [Q9H6F5-1];ENST00000545580 [Q9H6F5-2];	NP_077003.1 [Q9H6F5-1];	viral process [GO:0016032]	GO:0003723; GO:0005634; GO:0005654; GO:0005694; GO:0005730; GO:0016032	chromosome [GO:0005694]; nucleolus [GO:0005730]; nucleoplasm [GO:0005654]; nucleus [GO:0005634]	RNA binding [GO:0003723]	RNA binding [GO:0003723]							hsa:79080;	IPR026570;IPR005579;	PTHR13557;
Q9NNX6	CD209_HUMAN	Homo sapiens (Human)	CD209 antigen (C-type lectin domain family 4 member L) (Dendritic cell-specific ICAM-3-grabbing non-integrin 1) (DC-SIGN) (DC-SIGN1) (CD antigen CD209)	CD209 CLEC4L	ENST00000204801 [Q9NNX6-7];ENST00000315591 [Q9NNX6-6];ENST00000315599 [Q9NNX6-1];ENST00000354397 [Q9NNX6-2];ENST00000394161 [Q9NNX6-4];ENST00000601256 [Q9NNX6-12];ENST00000601951 [Q9NNX6-10];ENST00000602261 [Q9NNX6-3];	NP_001138365.1;NP_001138366.1 [Q9NNX6-7];NP_001138367.1 [Q9NNX6-3];NP_001138368.1 [Q9NNX6-6];NP_001138369.1 [Q9NNX6-2];NP_066978.1 [Q9NNX6-1];	adaptive immune response [GO:0002250]; antigen processing and presentation [GO:0019882]; B cell adhesion [GO:0097323]; cell-cell recognition [GO:0009988]; endocytosis [GO:0006897]; heterophilic cell-cell adhesion via plasma membrane cell adhesion molecules [GO:0007157]; innate immune response [GO:0045087]; intracellular signal transduction [GO:0035556]; intracellular transport of virus [GO:007573…	GO:0001618; GO:0002223; GO:0002250; GO:0005537; GO:0005576; GO:0005737; GO:0005886; GO:0006897; GO:0007157; GO:0007159; GO:0009897; GO:0009986; GO:0009988; GO:0016020; GO:0016021; GO:0019048; GO:0019062; GO:0019079; GO:0019882; GO:0030246; GO:0035556; GO:0042102; GO:0042129; GO:0042605; GO:0043657; GO:0045087; GO:0046718; GO:0046790; GO:0046872; GO:0046968; GO:0075733; GO:0097323; GO:1903902	cell surface [GO:0009986]; cytoplasm [GO:0005737]; external side of plasma membrane [GO:0009897]; extracellular region [GO:0005576]; host cell [GO:0043657]; integral component of membrane [GO:0016021]; membrane [GO:0016020]; plasma membrane [GO:0005886]	carbohydrate binding [GO:0030246]; mannose binding [GO:0005537]; metal ion binding [GO:0046872]; peptide antigen binding [GO:0042605]; virion binding [GO:0046790]; virus receptor activity [GO:0001618]	carbohydrate binding [GO:0030246]; mannose binding [GO:0005537]; metal ion binding [GO:0046872]; peptide antigen binding [GO:0042605]; virion binding [GO:0046790]; virus receptor activity [GO:0001618]		1K9I;1SL4;1SL5;2B6B;2IT5;2IT6;2XR5;2XR6;6GHV;			CHEMBL1795114;		hsa:30835;	IPR001304;IPR016186;IPR018378;IPR033989;IPR016187;		R-HSA-5621575;R-HSA-8851680;
Q14004	CDK13_HUMAN	Homo sapiens (Human)	Cyclin-dependent kinase 13 (EC 2.7.11.22) (EC 2.7.11.23) (CDC2-related protein kinase 5) (Cell division cycle 2-like protein kinase 5) (Cell division protein kinase 13) (hCDK13) (Cholinesterase-related cell division controller)	CDK13 CDC2L CDC2L5 CHED KIAA1791	ENST00000181839 [Q14004-1];ENST00000340829 [Q14004-2];	NP_003709.3 [Q14004-1];NP_112557.2 [Q14004-2];	alternative mRNA splicing, via spliceosome [GO:0000380]; hemopoiesis [GO:0030097]; multicellular organism development [GO:0007275]; negative regulation of stem cell differentiation [GO:2000737]; neutrophil degranulation [GO:0043312]; phosphorylation of RNA polymerase II C-terminal domain [GO:0070816]; positive regulation of cell population proliferation [GO:0008284]; positive regulation of transc…	GO:0000307; GO:0000380; GO:0002945; GO:0003723; GO:0004672; GO:0004693; GO:0005524; GO:0005576; GO:0005615; GO:0005634; GO:0005654; GO:0005794; GO:0005829; GO:0006368; GO:0006468; GO:0007088; GO:0007275; GO:0008024; GO:0008284; GO:0008353; GO:0016032; GO:0016607; GO:0019901; GO:0019908; GO:0030097; GO:0030332; GO:0032968; GO:0043312; GO:0070816; GO:0106310; GO:0106311; GO:1904813; GO:2000737	cyclin/CDK positive transcription elongation factor complex [GO:0008024]; cyclin-dependent protein kinase holoenzyme complex [GO:0000307]; cyclin K-CDK13 complex [GO:0002945]; cytosol [GO:0005829]; extracellular region [GO:0005576]; extracellular space [GO:0005615]; ficolin-1-rich granule lumen [GO:1904813]; Golgi apparatus [GO:0005794]; nuclear cyclin-dependent protein kinase holoenzyme complex …	ATP binding [GO:0005524]; cyclin binding [GO:0030332]; cyclin-dependent protein serine/threonine kinase activity [GO:0004693]; protein kinase activity [GO:0004672]; protein kinase binding [GO:0019901]; protein serine kinase activity [GO:0106310]; protein threonine kinase activity [GO:0106311]; RNA binding [GO:0003723]; RNA polymerase II CTD heptapeptide repeat kinase activity [GO:0008353]	ATP binding [GO:0005524]; cyclin binding [GO:0030332]; cyclin-dependent protein serine/threonine kinase activity [GO:0004693]; protein kinase activity [GO:0004672]; protein kinase binding [GO:0019901]; protein serine kinase activity [GO:0106310]; protein threonine kinase activity [GO:0106311]; RNA binding [GO:0003723]; RNA polymerase II CTD heptapeptide repeat kinase activity [GO:0008353]	Protein kinase superfamily, CMGC Ser/Thr protein kinase family, CDC2/CDKX subfamily	5EFQ;			CHEMBL1795192;		hsa:8621;	IPR011009;IPR000719;IPR017441;IPR008271;		R-HSA-6796648;R-HSA-6798695;
P50750	CDK9_HUMAN	Homo sapiens (Human)	Cyclin-dependent kinase 9 (EC 2.7.11.22) (EC 2.7.11.23) (C-2K) (Cell division cycle 2-like protein kinase 4) (Cell division protein kinase 9) (Serine/threonine-protein kinase PITALRE) (Tat-associated kinase complex catalytic subunit)	CDK9 CDC2L4 TAK	ENST00000373264 [P50750-1];	NP_001252.1 [P50750-1];	cell population proliferation [GO:0008283]; cellular response to cytokine stimulus [GO:0071345]; DNA repair [GO:0006281]; negative regulation of cell cycle arrest [GO:0071157]; negative regulation of mRNA polyadenylation [GO:1900364]; phosphorylation of RNA polymerase II C-terminal domain [GO:0070816]; positive regulation of cardiac muscle hypertrophy [GO:0010613]; positive regulation of histone …	GO:0000978; GO:0001223; GO:0003677; GO:0003682; GO:0004672; GO:0004674; GO:0004693; GO:0005524; GO:0005634; GO:0005654; GO:0006281; GO:0006282; GO:0006366; GO:0006367; GO:0006368; GO:0006468; GO:0008023; GO:0008024; GO:0008283; GO:0008353; GO:0010613; GO:0016020; GO:0016592; GO:0016605; GO:0019901; GO:0031056; GO:0031297; GO:0033129; GO:0036464; GO:0042493; GO:0042795; GO:0045944; GO:0050434; GO:…	cyclin/CDK positive transcription elongation factor complex [GO:0008024]; cytoplasmic ribonucleoprotein granule [GO:0036464]; mediator complex [GO:0016592]; membrane [GO:0016020]; nucleoplasm [GO:0005654]; nucleus [GO:0005634]; PML body [GO:0016605]; P-TEFb complex [GO:0070691]; transcription elongation factor complex [GO:0008023]	7SK snRNA binding [GO:0097322]; ATP binding [GO:0005524]; chromatin binding [GO:0003682]; cyclin-dependent protein serine/threonine kinase activity [GO:0004693]; DNA binding [GO:0003677]; protein kinase activity [GO:0004672]; protein kinase binding [GO:0019901]; protein serine/threonine kinase activity [GO:0004674]; protein serine kinase activity [GO:0106310]; protein threonine kinase activity [G…	7SK snRNA binding [GO:0097322]; ATP binding [GO:0005524]; chromatin binding [GO:0003682]; cyclin-dependent protein serine/threonine kinase activity [GO:0004693]; DNA binding [GO:0003677]; protein kinase activity [GO:0004672]; protein kinase binding [GO:0019901]; protein serine/threonine kinase activity [GO:0004674]; protein serine kinase activity [GO:0106310]; protein threonine kinase activity [G…	Protein kinase superfamily, CMGC Ser/Thr protein kinase family, CDC2/CDKX subfamily	1PF6;3BLH;3BLQ;3BLR;3LQ5;3MI9;3MIA;3MY1;3TN8;3TNH;3TNI;4BCF;4BCG;4BCH;4BCI;4BCJ;4EC8;4EC9;4IMY;4OGR;4OR5;5L1Z;6CYT;6GZH;6Z45;	P50750;	DB03496;DB06195;	CHEMBL3116;		hsa:1025;	IPR011009;IPR000719;IPR017441;IPR008271;		R-HSA-112382;R-HSA-167152;R-HSA-167200;R-HSA-167238;R-HSA-167243;R-HSA-167246;R-HSA-167287;R-HSA-167290;R-HSA-176034;R-HSA-2173796;R-HSA-674695;R-HSA-6796648;R-HSA-6807505;R-HSA-75955;R-HSA-9018519;
Q5VV42	CDKAL_HUMAN	Homo sapiens (Human)	Threonylcarbamoyladenosine tRNA methylthiotransferase (EC 2.8.4.5) (CDK5 regulatory subunit-associated protein 1-like 1) (tRNA-t(6)A37 methylthiotransferase)	CDKAL1	ENST00000274695 [Q5VV42-1];ENST00000378610 [Q5VV42-1];ENST00000613575 [Q5VV42-3];	NP_060244.2 [Q5VV42-1];	maintenance of translational fidelity [GO:1990145]; tRNA methylthiolation [GO:0035600]; tRNA modification [GO:0006400]	GO:0005783; GO:0005789; GO:0005791; GO:0006400; GO:0016020; GO:0016021; GO:0035598; GO:0035600; GO:0046872; GO:0051539; GO:0061712; GO:1990145	endoplasmic reticulum [GO:0005783]; endoplasmic reticulum membrane [GO:0005789]; integral component of membrane [GO:0016021]; membrane [GO:0016020]; rough endoplasmic reticulum [GO:0005791]	4 iron, 4 sulfur cluster binding [GO:0051539]; metal ion binding [GO:0046872]; N6-threonylcarbomyladenosine methylthiotransferase activity [GO:0035598]; tRNA (N(6)-L-threonylcarbamoyladenosine(37)-C(2))-methylthiotransferase [GO:0061712]	5 iron, 4 sulfur cluster binding [GO:0051539]; metal ion binding [GO:0046872]; N6-threonylcarbomyladenosine methylthiotransferase activity [GO:0035598]; tRNA (N(6)-L-threonylcarbamoyladenosine(37)-C(2))-methylthiotransferase [GO:0061712]	Methylthiotransferase family, CDKAL1 subfamily						hsa:54901;	IPR006638;IPR005839;IPR020612;IPR013848;IPR038135;IPR006466;IPR007197;IPR023404;IPR002792;		R-HSA-6782315;
Q8N8E3	CE112_HUMAN	Homo sapiens (Human)	Centrosomal protein of 112 kDa (Cep112) (Coiled-coil domain-containing protein 46)	CEP112 CCDC46	ENST00000317442 [Q8N8E3-2];ENST00000392769 [Q8N8E3-1];ENST00000535342 [Q8N8E3-1];	NP_001032402.1 [Q8N8E3-2];NP_001186094.1 [Q8N8E3-1];XP_011522763.1;	receptor localization to synapse [GO:0097120]	GO:0005737; GO:0005813; GO:0005886; GO:0060077; GO:0097120	centrosome [GO:0005813]; cytoplasm [GO:0005737]; inhibitory synapse [GO:0060077]; plasma membrane [GO:0005886]									hsa:201134;	IPR027831;
Q5VT06	CE350_HUMAN	Homo sapiens (Human)	Centrosome-associated protein 350 (Cep350) (Centrosome-associated protein of 350 kDa)	CEP350 CAP350 KIAA0480 GM133	ENST00000367607;	NP_055625.4;	microtubule anchoring [GO:0034453]; non-motile cilium assembly [GO:1905515]; protein localization to centrosome [GO:0071539]	GO:0005634; GO:0005737; GO:0005813; GO:0005814; GO:0005819; GO:0008017; GO:0016020; GO:0034453; GO:0042995; GO:0071539; GO:1905515	cell projection [GO:0042995]; centriole [GO:0005814]; centrosome [GO:0005813]; cytoplasm [GO:0005737]; membrane [GO:0016020]; nucleus [GO:0005634]; spindle [GO:0005819]	microtubule binding [GO:0008017]	microtubule binding [GO:0008017]		2COZ;					hsa:9857;	IPR036859;IPR000938;IPR028750;IPR025486;	PTHR13958;
Q9UHN6	CEIP2_HUMAN	Homo sapiens (Human)	Cell surface hyaluronidase (EC 3.2.1.35) (Cell migration-inducing hyaluronidase 2) (Transmembrane protein 2)	CEMIP2 KIAA1412 TMEM2	ENST00000377044 [Q9UHN6-1];ENST00000377066 [Q9UHN6-2];	NP_001129292.1 [Q9UHN6-2];NP_037522.1 [Q9UHN6-1];XP_005251926.1 [Q9UHN6-1];	angiogenesis [GO:0001525]; hyaluronan catabolic process [GO:0030214]; regulation of sprouting angiogenesis [GO:1903670]	GO:0001525; GO:0004415; GO:0005509; GO:0005886; GO:0005887; GO:0016021; GO:0030214; GO:0043231; GO:0045296; GO:0070062; GO:1903670	extracellular exosome [GO:0070062]; integral component of membrane [GO:0016021]; integral component of plasma membrane [GO:0005887]; intracellular membrane-bounded organelle [GO:0043231]; plasma membrane [GO:0005886]	cadherin binding [GO:0045296]; calcium ion binding [GO:0005509]; hyalurononglucosaminidase activity [GO:0004415]	cadherin binding [GO:0045296]; calcium ion binding [GO:0005509]; hyalurononglucosaminidase activity [GO:0004415]	CEMIP family						hsa:23670;	IPR019316;IPR039477;IPR011050;IPR039473;
Q92879	CELF1_HUMAN	Homo sapiens (Human)	CUGBP Elav-like family member 1 (CELF-1) (50 kDa nuclear polyadenylated RNA-binding protein) (Bruno-like protein 2) (CUG triplet repeat RNA-binding protein 1) (CUG-BP1) (CUG-BP- and ETR-3-like factor 1) (Deadenylation factor CUG-BP) (Embryo deadenylation element-binding protein homolog) (EDEN-BP homolog) (RNA-binding protein BRUNOL-2)	CELF1 BRUNOL2 CUGBP CUGBP1 NAB50	ENST00000310513 [Q92879-2];ENST00000358597 [Q92879-1];ENST00000361904 [Q92879-3];ENST00000395290 [Q92879-6];ENST00000395292 [Q92879-3];ENST00000532048 [Q92879-4];	NP_001020767.1 [Q92879-1];NP_001166110.1 [Q92879-4];NP_001166111.1 [Q92879-6];NP_006551.1 [Q92879-2];NP_941989.1 [Q92879-3];XP_011518161.1 [Q92879-3];XP_016872613.1;XP_016872614.1;XP_016872615.1;XP_016872616.1;XP_016872617.1;XP_016872618.1;XP_016872619.1;XP_016872620.1;XP_016872621.1;XP_016872622.1;XP_016872623.1;XP_016872624.1;	embryo development ending in birth or egg hatching [GO:0009792]; germ cell development [GO:0007281]; mRNA destabilization [GO:0061157]; mRNA processing [GO:0006397]; mRNA splice site selection [GO:0006376]; negative regulation of cell population proliferation [GO:0008285]; negative regulation of gene expression [GO:0010629]; positive regulation of cell death [GO:0010942]; positive regulation of g…	GO:0000381; GO:0000900; GO:0003723; GO:0003729; GO:0003730; GO:0005634; GO:0005654; GO:0005737; GO:0006376; GO:0006397; GO:0007281; GO:0008285; GO:0009792; GO:0010494; GO:0010628; GO:0010629; GO:0010942; GO:0016020; GO:0016246; GO:0016441; GO:0036002; GO:0042835; GO:0043484; GO:0050727; GO:0061157; GO:0097356; GO:1990904	cytoplasm [GO:0005737]; cytoplasmic stress granule [GO:0010494]; membrane [GO:0016020]; nucleoplasm [GO:0005654]; nucleus [GO:0005634]; perinucleolar compartment [GO:0097356]; ribonucleoprotein complex [GO:1990904]	BRE binding [GO:0042835]; mRNA 3'-UTR binding [GO:0003730]; mRNA binding [GO:0003729]; pre-mRNA binding [GO:0036002]; RNA binding [GO:0003723]; translation repressor activity, mRNA regulatory element binding [GO:0000900]	BRE binding [GO:0042835]; mRNA 3'-UTR binding [GO:0003730]; mRNA binding [GO:0003729]; pre-mRNA binding [GO:0036002]; RNA binding [GO:0003723]; translation repressor activity, mRNA regulatory element binding [GO:0000900]	CELF/BRUNOL family	2CPZ;2DHS;2RQ4;2RQC;3NMR;3NNA;3NNC;3NNH;					hsa:10658;	IPR034196;IPR034198;IPR034199;IPR012677;IPR035979;IPR000504;
P49454	CENPF_HUMAN	Homo sapiens (Human)	Centromere protein F (CENP-F) (AH antigen) (Kinetochore protein CENPF) (Mitosin)	CENPF	ENST00000366955;	NP_057427.3;XP_016855575.1;	cell differentiation [GO:0030154]; cell division [GO:0051301]; chromosome segregation [GO:0007059]; DNA biosynthetic process [GO:0071897]; kidney development [GO:0001822]; kinetochore assembly [GO:0051382]; metaphase plate congression [GO:0051310]; mitotic cell cycle [GO:0000278]; mitotic spindle assembly checkpoint [GO:0007094]; mitotic spindle organization [GO:0007052]; muscle organ development…	GO:0000278; GO:0000775; GO:0000776; GO:0000922; GO:0000940; GO:0001822; GO:0003682; GO:0005634; GO:0005635; GO:0005654; GO:0005737; GO:0005813; GO:0005819; GO:0005829; GO:0005930; GO:0007052; GO:0007059; GO:0007094; GO:0007517; GO:0008017; GO:0008022; GO:0008134; GO:0010389; GO:0015031; GO:0016202; GO:0016363; GO:0021591; GO:0030154; GO:0030496; GO:0036064; GO:0042493; GO:0042803; GO:0045120; GO:…	axoneme [GO:0005930]; centrosome [GO:0005813]; chromosome, centromeric region [GO:0000775]; ciliary basal body [GO:0036064]; ciliary transition fiber [GO:0097539]; condensed chromosome outer kinetochore [GO:0000940]; cytoplasm [GO:0005737]; cytosol [GO:0005829]; kinetochore [GO:0000776]; midbody [GO:0030496]; nuclear envelope [GO:0005635]; nuclear matrix [GO:0016363]; nucleoplasm [GO:0005654]; nu…	chromatin binding [GO:0003682]; dynein complex binding [GO:0070840]; microtubule binding [GO:0008017]; protein C-terminus binding [GO:0008022]; protein homodimerization activity [GO:0042803]; transcription factor binding [GO:0008134]	chromatin binding [GO:0003682]; dynein complex binding [GO:0070840]; microtubule binding [GO:0008017]; protein C-terminus binding [GO:0008022]; protein homodimerization activity [GO:0042803]; transcription factor binding [GO:0008134]	Centromere protein F family						hsa:1063;	IPR043513;IPR018302;IPR019513;IPR018463;	PTHR18874;	R-HSA-141444;R-HSA-156711;R-HSA-2467813;R-HSA-2500257;R-HSA-5663220;R-HSA-68877;R-HSA-9648025;
O95684	CEP43_HUMAN	Homo sapiens (Human)	Centrosomal protein 43 (FGFR1 oncogene partner)	CEP43 FGFR1OP FOP	ENST00000349556 [O95684-2];ENST00000366847 [O95684-1];	NP_008976.1 [O95684-1];NP_919410.1 [O95684-2];	ciliary basal body-plasma membrane docking [GO:0097711]; G2/M transition of mitotic cell cycle [GO:0000086]; microtubule anchoring [GO:0034453]; negative regulation of protein kinase activity [GO:0006469]; positive regulation of cell growth [GO:0030307]; positive regulation of cell migration [GO:0030335]; positive regulation of cell population proliferation [GO:0008284]; regulation of G2/M transi…	GO:0000086; GO:0005634; GO:0005813; GO:0005814; GO:0005829; GO:0006469; GO:0008284; GO:0010389; GO:0019901; GO:0030292; GO:0030307; GO:0030335; GO:0034453; GO:0042803; GO:0042995; GO:0048471; GO:0097711	cell projection [GO:0042995]; centriole [GO:0005814]; centrosome [GO:0005813]; cytosol [GO:0005829]; nucleus [GO:0005634]; perinuclear region of cytoplasm [GO:0048471]	protein homodimerization activity [GO:0042803]; protein kinase binding [GO:0019901]; protein tyrosine kinase inhibitor activity [GO:0030292]	protein homodimerization activity [GO:0042803]; protein kinase binding [GO:0019901]; protein tyrosine kinase inhibitor activity [GO:0030292]	CEP43 family	2D68;					hsa:11116;	IPR018993;IPR006594;		R-HSA-1839117;R-HSA-2565942;R-HSA-380259;R-HSA-380270;R-HSA-380284;R-HSA-380320;R-HSA-5620912;R-HSA-5655302;R-HSA-8854518;
P10809	CH60_HUMAN	Homo sapiens (Human)	60 kDa heat shock protein, mitochondrial (EC 5.6.1.7) (60 kDa chaperonin) (Chaperonin 60) (CPN60) (Heat shock protein 60) (HSP-60) (Hsp60) (HuCHA60) (Mitochondrial matrix protein P1) (P60 lymphocyte protein)	HSPD1 HSP60	ENST00000345042 [P10809-1];ENST00000388968 [P10809-1];ENST00000418022 [P10809-1];ENST00000426480 [P10809-1];ENST00000428204 [P10809-1];ENST00000439605 [P10809-1];ENST00000452200 [P10809-1];ENST00000677913 [P10809-1];ENST00000678761 [P10809-1];	NP_002147.2 [P10809-1];NP_955472.1 [P10809-1];	'de novo' protein folding [GO:0006458]; activation of cysteine-type endopeptidase activity involved in apoptotic process [GO:0006919]; apoptotic mitochondrial changes [GO:0008637]; B cell activation [GO:0042113]; B cell proliferation [GO:0042100]; biological process involved in interaction with symbiont [GO:0051702]; chaperone-mediated protein complex assembly [GO:0051131]; isotype switching to I…	GO:0001530; GO:0002039; GO:0002755; GO:0002842; GO:0003688; GO:0003697; GO:0003723; GO:0003725; GO:0005524; GO:0005615; GO:0005737; GO:0005739; GO:0005743; GO:0005759; GO:0005769; GO:0005829; GO:0005886; GO:0005905; GO:0006357; GO:0006457; GO:0006458; GO:0006919; GO:0006986; GO:0008035; GO:0008637; GO:0009409; GO:0009986; GO:0016020; GO:0016032; GO:0016853; GO:0016887; GO:0019899; GO:0030135; GO:…	cell surface [GO:0009986]; clathrin-coated pit [GO:0005905]; coated vesicle [GO:0030135]; cytoplasm [GO:0005737]; cytosol [GO:0005829]; early endosome [GO:0005769]; extracellular exosome [GO:0070062]; extracellular space [GO:0005615]; lipopolysaccharide receptor complex [GO:0046696]; membrane [GO:0016020]; mitochondrial inner membrane [GO:0005743]; mitochondrial matrix [GO:0005759]; mitochondrion…	apolipoprotein A-I binding [GO:0034186]; apolipoprotein binding [GO:0034185]; ATPase activity [GO:0016887]; ATP binding [GO:0005524]; chaperone binding [GO:0051087]; DNA replication origin binding [GO:0003688]; double-stranded RNA binding [GO:0003725]; enzyme binding [GO:0019899]; high-density lipoprotein particle binding [GO:0008035]; isomerase activity [GO:0016853]; lipopolysaccharide binding […	apolipoprotein A-I binding [GO:0034186]; apolipoprotein binding [GO:0034185]; ATPase activity [GO:0016887]; ATP binding [GO:0005524]; chaperone binding [GO:0051087]; DNA replication origin binding [GO:0003688]; double-stranded RNA binding [GO:0003725]; enzyme binding [GO:0019899]; high-density lipoprotein particle binding [GO:0008035]; isomerase activity [GO:0016853]; lipopolysaccharide binding […	Chaperonin (HSP60) family	4PJ1;6HT7;6MRC;6MRD;7AZP;		DB09130;	CHEMBL4721;		hsa:3329;	IPR018370;IPR001844;IPR002423;IPR027409;IPR027413;IPR027410;		R-HSA-1268020;R-HSA-8869496;
O14646	CHD1_HUMAN	Homo sapiens (Human)	Chromodomain-helicase-DNA-binding protein 1 (CHD-1) (EC 3.6.4.12) (ATP-dependent helicase CHD1)	CHD1	ENST00000284049 [O14646-1];ENST00000614616 [O14646-1];	NP_001261.2 [O14646-1];XP_005271924.1;	covalent chromatin modification [GO:0016569]; positive regulation by host of viral transcription [GO:0043923]; regulation of transcription by RNA polymerase II [GO:0006357]	GO:0003677; GO:0003678; GO:0005524; GO:0005634; GO:0005654; GO:0005737; GO:0006357; GO:0016569; GO:0035064; GO:0043923; GO:0070615	cytoplasm [GO:0005737]; nucleoplasm [GO:0005654]; nucleus [GO:0005634]	ATP binding [GO:0005524]; DNA binding [GO:0003677]; DNA helicase activity [GO:0003678]; methylated histone binding [GO:0035064]; nucleosome-dependent ATPase activity [GO:0070615]	ATP binding [GO:0005524]; DNA binding [GO:0003677]; DNA helicase activity [GO:0003678]; methylated histone binding [GO:0035064]; nucleosome-dependent ATPase activity [GO:0070615]	SNF2/RAD54 helicase family	2B2T;2B2U;2B2V;2B2W;2B2Y;2N39;4B4C;4NW2;4O42;5AFW;			CHEMBL4523123;		hsa:1105;	IPR040793;IPR016197;IPR000953;IPR023780;IPR023779;IPR025260;IPR014001;IPR001650;IPR027417;IPR038718;IPR000330;		R-HSA-9018519;
O43633	CHM2A_HUMAN	Homo sapiens (Human)	Charged multivesicular body protein 2a (Chromatin-modifying protein 2a) (CHMP2a) (Putative breast adenocarcinoma marker BC-2) (Vacuolar protein sorting-associated protein 2-1) (Vps2-1) (hVps2-1)	CHMP2A BC2 CHMP2	ENST00000312547;ENST00000600118;ENST00000601220;	NP_055268.1;NP_940818.1;	endosomal transport [GO:0016197]; endosome transport via multivesicular body sorting pathway [GO:0032509]; ESCRT III complex disassembly [GO:1904903]; establishment of protein localization [GO:0045184]; exit from mitosis [GO:0010458]; late endosome to vacuole transport [GO:0045324]; macroautophagy [GO:0016236]; membrane invagination [GO:0010324]; midbody abscission [GO:0061952]; mitotic metaphase…	GO:0000815; GO:0005635; GO:0005771; GO:0005829; GO:0006892; GO:0006997; GO:0007080; GO:0007084; GO:0010324; GO:0010458; GO:0010824; GO:0015031; GO:0016020; GO:0016197; GO:0016236; GO:0019058; GO:0019904; GO:0030117; GO:0031210; GO:0031468; GO:0031902; GO:0032509; GO:0036258; GO:0039702; GO:0045184; GO:0045324; GO:0050792; GO:0051258; GO:0051260; GO:0060548; GO:0061952; GO:0070062; GO:1901673; GO:…	cytosol [GO:0005829]; ESCRT III complex [GO:0000815]; extracellular exosome [GO:0070062]; late endosome membrane [GO:0031902]; membrane [GO:0016020]; membrane coat [GO:0030117]; multivesicular body [GO:0005771]; nuclear envelope [GO:0005635]	phosphatidylcholine binding [GO:0031210]; protein domain specific binding [GO:0019904]	phosphatidylcholine binding [GO:0031210]; protein domain specific binding [GO:0019904]	SNF7 family						hsa:27243;	IPR005024;		R-HSA-162588;R-HSA-1632852;R-HSA-432720;R-HSA-917729;R-HSA-9610379;R-HSA-9615710;R-HSA-9668328;R-HSA-9679504;R-HSA-9694676;
Q9P2E5	CHPF2_HUMAN	Homo sapiens (Human)	Chondroitin sulfate glucuronyltransferase (EC 2.4.1.226) (CSGlcA-T) (Chondroitin glucuronyltransferase) (Chondroitin polymerizing factor 2) (ChPF-2) (Chondroitin synthase 3) (ChSy-3) (N-acetylgalactosaminyl-proteoglycan 3-beta-glucuronosyltransferase)	CHPF2 CHSY3 CSGLCAT KIAA1402 UNQ299/PRO339	ENST00000035307 [Q9P2E5-1];	NP_061888.1 [Q9P2E5-1];	chondroitin sulfate biosynthetic process [GO:0030206]	GO:0000139; GO:0008376; GO:0016020; GO:0016021; GO:0030206; GO:0032580; GO:0047238; GO:0050510	Golgi cisterna membrane [GO:0032580]; Golgi membrane [GO:0000139]; integral component of membrane [GO:0016021]; membrane [GO:0016020]	acetylgalactosaminyltransferase activity [GO:0008376]; glucuronosyl-N-acetylgalactosaminyl-proteoglycan 4-beta-N-acetylgalactosaminyltransferase activity [GO:0047238]; N-acetylgalactosaminyl-proteoglycan 3-beta-glucuronosyltransferase activity [GO:0050510]	acetylgalactosaminyltransferase activity [GO:0008376]; glucuronosyl-N-acetylgalactosaminyl-proteoglycan 4-beta-N-acetylgalactosaminyltransferase activity [GO:0047238]; N-acetylgalactosaminyl-proteoglycan 3-beta-glucuronosyltransferase activity [GO:0050510]	Chondroitin N-acetylgalactosaminyltransferase family						hsa:54480;	IPR008428;		R-HSA-2022870;
Q8IZ52	CHSS2_HUMAN	Homo sapiens (Human)	Chondroitin sulfate synthase 2 (EC 2.4.1.175) (EC 2.4.1.226) (Chondroitin glucuronyltransferase 2) (Chondroitin-polymerizing factor) (ChPF) (Glucuronosyl-N-acetylgalactosaminyl-proteoglycan 4-beta-N-acetylgalactosaminyltransferase II) (N-acetylgalactosaminyl-proteoglycan 3-beta-glucuronosyltransferase II) (N-acetylgalactosaminyltransferase 2)	CHPF CSS2 UNQ651/PRO1281	ENST00000243776 [Q8IZ52-1];ENST00000535926 [Q8IZ52-4];	NP_001182660.1 [Q8IZ52-4];NP_078812.2 [Q8IZ52-1];	chondroitin sulfate biosynthetic process [GO:0030206]	GO:0000139; GO:0005759; GO:0005829; GO:0008376; GO:0016021; GO:0030206; GO:0032580; GO:0046872; GO:0047238; GO:0050510	cytosol [GO:0005829]; Golgi cisterna membrane [GO:0032580]; Golgi membrane [GO:0000139]; integral component of membrane [GO:0016021]; mitochondrial matrix [GO:0005759]	acetylgalactosaminyltransferase activity [GO:0008376]; glucuronosyl-N-acetylgalactosaminyl-proteoglycan 4-beta-N-acetylgalactosaminyltransferase activity [GO:0047238]; metal ion binding [GO:0046872]; N-acetylgalactosaminyl-proteoglycan 3-beta-glucuronosyltransferase activity [GO:0050510]	acetylgalactosaminyltransferase activity [GO:0008376]; glucuronosyl-N-acetylgalactosaminyl-proteoglycan 4-beta-N-acetylgalactosaminyltransferase activity [GO:0047238]; metal ion binding [GO:0046872]; N-acetylgalactosaminyl-proteoglycan 3-beta-glucuronosyltransferase activity [GO:0050510]	Chondroitin N-acetylgalactosaminyltransferase family						hsa:79586;	IPR008428;		R-HSA-2022870;
Q9Y375	CIA30_HUMAN	Homo sapiens (Human)	Complex I intermediate-associated protein 30, mitochondrial (NADH dehydrogenase [ubiquinone] 1 alpha subcomplex assembly factor 1)	NDUFAF1 CIA30 CGI-65	ENST00000260361;ENST00000560978;	NP_057097.2;XP_006720618.1;XP_011519960.1;	chaperone-mediated protein complex assembly [GO:0051131]; mitochondrial electron transport, NADH to ubiquinone [GO:0006120]; mitochondrial respiratory chain complex I assembly [GO:0032981]; NADH dehydrogenase complex assembly [GO:0010257]; protein-containing complex assembly [GO:0065003]	GO:0005739; GO:0005743; GO:0005747; GO:0005759; GO:0005829; GO:0006120; GO:0010257; GO:0032981; GO:0051082; GO:0051131; GO:0065003	cytosol [GO:0005829]; mitochondrial inner membrane [GO:0005743]; mitochondrial matrix [GO:0005759]; mitochondrial respiratory chain complex I [GO:0005747]; mitochondrion [GO:0005739]	unfolded protein binding [GO:0051082]	unfolded protein binding [GO:0051082]	CIA30 family		Q9Y375;		CHEMBL2363065;		hsa:51103;	IPR008979;IPR013857;IPR039131;	PTHR13194;	R-HSA-6799198;
O43734	CIKS_HUMAN	Homo sapiens (Human)	E3 ubiquitin ligase TRAF3IP2 (EC 2.3.2.27) (Adapter protein CIKS) (Connection to IKK and SAPK/JNK) (E3 ubiquitin-protein ligase CIKS) (Nuclear factor NF-kappa-B activator 1) (ACT1) (TRAF3-interacting protein 2)	TRAF3IP2 C6orf2 C6orf4 C6orf5 C6orf6	ENST00000340026 [O43734-1];ENST00000359831 [O43734-5];ENST00000368730 [O43734-4];ENST00000368734 [O43734-4];ENST00000368735 [O43734-4];ENST00000368761 [O43734-2];ENST00000392556 [O43734-1];	NP_001157753.1 [O43734-5];NP_001157755.1 [O43734-4];NP_671733.2 [O43734-1];NP_679211.2 [O43734-2];XP_006715382.1;XP_011533688.1;	B cell affinity maturation [GO:0002344]; B cell apoptotic process [GO:0001783]; B cell homeostasis [GO:0001782]; CD40 signaling pathway [GO:0023035]; eosinophil homeostasis [GO:1990959]; eosinophil mediated immunity [GO:0002447]; humoral immune response [GO:0006959]; inflammatory response [GO:0006954]; interleukin-17A-mediated signaling pathway [GO:0038173]; interleukin-17-mediated signaling path…	GO:0001782; GO:0001783; GO:0002230; GO:0002269; GO:0002334; GO:0002344; GO:0002447; GO:0005102; GO:0006954; GO:0006959; GO:0023019; GO:0023035; GO:0033209; GO:0035556; GO:0038173; GO:0042110; GO:0042119; GO:0042493; GO:0043123; GO:0043588; GO:0048255; GO:0061630; GO:0070254; GO:0070534; GO:0097400; GO:1990959		signaling receptor binding [GO:0005102]; ubiquitin protein ligase activity [GO:0061630]	signaling receptor binding [GO:0005102]; ubiquitin protein ligase activity [GO:0061630]					CHEMBL4523586;		hsa:10758;	IPR013568;
Q9NZ45	CISD1_HUMAN	Homo sapiens (Human)	CDGSH iron-sulfur domain-containing protein 1 (MitoNEET)	CISD1 C10orf70 ZCD1 MDS029	ENST00000333926;	NP_060934.1;	regulation of cellular respiration [GO:0043457]	GO:0005739; GO:0005741; GO:0016021; GO:0032473; GO:0042802; GO:0043457; GO:0046872; GO:0051537	cytoplasmic side of mitochondrial outer membrane [GO:0032473]; integral component of membrane [GO:0016021]; mitochondrial outer membrane [GO:0005741]; mitochondrion [GO:0005739]	2 iron, 2 sulfur cluster binding [GO:0051537]; identical protein binding [GO:0042802]; metal ion binding [GO:0046872]	3 iron, 2 sulfur cluster binding [GO:0051537]; identical protein binding [GO:0042802]; metal ion binding [GO:0046872]	CISD protein family	2QD0;2QH7;2R13;3EW0;3LPQ;3REE;4EZF;4F1E;4F28;4F2C;6DE9;			CHEMBL1795168;		hsa:55847;	IPR018967;IPR042216;IPR019610;
Q8N5K1	CISD2_HUMAN	Homo sapiens (Human)	CDGSH iron-sulfur domain-containing protein 2 (Endoplasmic reticulum intermembrane small protein) (MitoNEET-related 1 protein) (Miner1) (Nutrient-deprivation autophagy factor-1) (NAF-1)	CISD2 CDGSH2 ERIS ZCD2	ENST00000273986;	NP_001008389.1;	autophagy of mitochondrion [GO:0000422]; multicellular organism aging [GO:0010259]; regulation of autophagy [GO:0010506]	GO:0000422; GO:0003723; GO:0005741; GO:0005783; GO:0005789; GO:0010259; GO:0010506; GO:0016020; GO:0016021; GO:0032991; GO:0042803; GO:0046872; GO:0051537; GO:0097038	endoplasmic reticulum [GO:0005783]; endoplasmic reticulum membrane [GO:0005789]; integral component of membrane [GO:0016021]; membrane [GO:0016020]; mitochondrial outer membrane [GO:0005741]; perinuclear endoplasmic reticulum [GO:0097038]; protein-containing complex [GO:0032991]	2 iron, 2 sulfur cluster binding [GO:0051537]; metal ion binding [GO:0046872]; protein homodimerization activity [GO:0042803]; RNA binding [GO:0003723]	3 iron, 2 sulfur cluster binding [GO:0051537]; metal ion binding [GO:0046872]; protein homodimerization activity [GO:0042803]; RNA binding [GO:0003723]	CISD protein family, CISD2 subfamily	3FNV;4OO7;4OOA;			CHEMBL4523399;		hsa:493856;	IPR018967;IPR042216;IPR019610;
P0C7P0	CISD3_HUMAN	Homo sapiens (Human)	CDGSH iron-sulfur domain-containing protein 3, mitochondrial (MitoNEET-related protein 2) (Miner2) (Mitochondrial inner NEET protein) (MiNT)	CISD3	ENST00000613478;ENST00000620783;	NP_001129970.1;	protein maturation by [2Fe-2S] cluster transfer [GO:0106034]	GO:0005739; GO:0046872; GO:0051537; GO:0106034	mitochondrion [GO:0005739]	2 iron, 2 sulfur cluster binding [GO:0051537]; metal ion binding [GO:0046872]	3 iron, 2 sulfur cluster binding [GO:0051537]; metal ion binding [GO:0046872]	CISD protein family	6AVJ;					hsa:284106;	IPR018967;IPR042216;
Q96SN8	CK5P2_HUMAN	Homo sapiens (Human)	CDK5 regulatory subunit-associated protein 2 (CDK5 activator-binding protein C48) (Centrosome-associated protein 215)	CDK5RAP2 CEP215 KIAA1633	ENST00000349780 [Q96SN8-1];ENST00000360190 [Q96SN8-4];	NP_001011649.1 [Q96SN8-4];NP_001258968.1;NP_060719.4 [Q96SN8-1];XP_006717245.1 [Q96SN8-2];	brain development [GO:0007420]; centriole replication [GO:0007099]; centrosome cycle [GO:0007098]; chromosome segregation [GO:0007059]; ciliary basal body-plasma membrane docking [GO:0097711]; establishment of mitotic spindle orientation [GO:0000132]; G2/M transition of mitotic cell cycle [GO:0000086]; microtubule bundle formation [GO:0001578]; microtubule cytoskeleton organization [GO:0000226]; …	GO:0000086; GO:0000132; GO:0000226; GO:0000242; GO:0000922; GO:0000976; GO:0001578; GO:0005516; GO:0005737; GO:0005794; GO:0005813; GO:0005829; GO:0005856; GO:0005874; GO:0007059; GO:0007098; GO:0007099; GO:0007420; GO:0008017; GO:0010389; GO:0015631; GO:0019901; GO:0022008; GO:0030054; GO:0031023; GO:0031116; GO:0035371; GO:0043015; GO:0045664; GO:0045665; GO:0045893; GO:0046600; GO:0048471; GO:…	cell junction [GO:0030054]; centrosome [GO:0005813]; cytoplasm [GO:0005737]; cytoskeleton [GO:0005856]; cytosol [GO:0005829]; extracellular exosome [GO:0070062]; Golgi apparatus [GO:0005794]; microtubule [GO:0005874]; microtubule plus-end [GO:0035371]; mitotic spindle pole [GO:0097431]; pericentriolar material [GO:0000242]; perinuclear region of cytoplasm [GO:0048471]; spindle pole [GO:0000922]	calmodulin binding [GO:0005516]; gamma-tubulin binding [GO:0043015]; microtubule binding [GO:0008017]; protein kinase binding [GO:0019901]; transcription regulatory region sequence-specific DNA binding [GO:0000976]; tubulin binding [GO:0015631]	calmodulin binding [GO:0005516]; gamma-tubulin binding [GO:0043015]; microtubule binding [GO:0008017]; protein kinase binding [GO:0019901]; transcription regulatory region sequence-specific DNA binding [GO:0000976]; tubulin binding [GO:0015631]		6X0V;					hsa:55755;	IPR012943;		R-HSA-2565942;R-HSA-380259;R-HSA-380270;R-HSA-380284;R-HSA-380320;R-HSA-5620912;R-HSA-8854518;
Q8N2M8	CLASR_HUMAN	Homo sapiens (Human)	CLK4-associating serine/arginine rich protein (Splicing factor, arginine/serine-rich 16) (Suppressor of white-apricot homolog 2)	CLASRP SFRS16 SWAP2 UNQ2428/PRO4988	ENST00000391952;ENST00000391953;	NP_001265368.1;NP_008987.2;	mRNA processing [GO:0006397]; RNA splicing [GO:0008380]	GO:0005654; GO:0006397; GO:0008380	nucleoplasm [GO:0005654]			Splicing factor SR family						hsa:11129;	IPR040397;IPR019147;	PTHR13161;
Q8IUN9	CLC10_HUMAN	Homo sapiens (Human)	C-type lectin domain family 10 member A (C-type lectin superfamily member 14) (Macrophage lectin 2) (CD antigen CD301)	CLEC10A CLECSF13 CLECSF14 HML	ENST00000254868 [Q8IUN9-1];ENST00000571664 [Q8IUN9-2];ENST00000576617 [Q8IUN9-3];	NP_006335.2 [Q8IUN9-2];NP_878910.1 [Q8IUN9-1];	adaptive immune response [GO:0002250]; endocytosis [GO:0006897]; innate immune response [GO:0045087]; stimulatory C-type lectin receptor signaling pathway [GO:0002223]	GO:0002223; GO:0002250; GO:0005886; GO:0006897; GO:0016021; GO:0030246; GO:0045087	integral component of membrane [GO:0016021]; plasma membrane [GO:0005886]	carbohydrate binding [GO:0030246]	carbohydrate binding [GO:0030246]		6PUV;6PY1;					hsa:10462;	IPR001304;IPR016186;IPR018378;IPR033989;IPR016187;		R-HSA-5621480;
Q9H2X3	CLC4M_HUMAN	Homo sapiens (Human)	C-type lectin domain family 4 member M (CD209 antigen-like protein 1) (DC-SIGN-related protein) (DC-SIGNR) (Dendritic cell-specific ICAM-3-grabbing non-integrin 2) (DC-SIGN2) (Liver/lymph node-specific ICAM-3-grabbing non-integrin) (L-SIGN) (CD antigen CD299)	CLEC4M CD209L CD209L1 CD299	ENST00000327325 [Q9H2X3-1];ENST00000596363 [Q9H2X3-9];	NP_001138377.1;NP_001138378.1 [Q9H2X3-7];NP_001138379.1 [Q9H2X3-5];NP_001138380.1 [Q9H2X3-4];NP_001138381.1;NP_001138382.1 [Q9H2X3-8];NP_001138383.1 [Q9H2X3-9];NP_055072.3 [Q9H2X3-1];XP_006722678.1;	adaptive immune response [GO:0002250]; antigen processing and presentation [GO:0019882]; cell-cell recognition [GO:0009988]; endocytosis [GO:0006897]; innate immune response [GO:0045087]; intracellular signal transduction [GO:0035556]; intracellular transport of virus [GO:0075733]; leukocyte cell-cell adhesion [GO:0007159]; modulation by virus of host process [GO:0019048]; peptide antigen transpo…	GO:0001618; GO:0002250; GO:0005537; GO:0005576; GO:0005737; GO:0005887; GO:0006897; GO:0007159; GO:0009988; GO:0016020; GO:0019048; GO:0019062; GO:0019079; GO:0019882; GO:0030246; GO:0030369; GO:0035556; GO:0038023; GO:0042605; GO:0043657; GO:0045087; GO:0046718; GO:0046790; GO:0046872; GO:0046968; GO:0048306; GO:0075733	cytoplasm [GO:0005737]; extracellular region [GO:0005576]; host cell [GO:0043657]; integral component of plasma membrane [GO:0005887]; membrane [GO:0016020]	calcium-dependent protein binding [GO:0048306]; carbohydrate binding [GO:0030246]; ICAM-3 receptor activity [GO:0030369]; mannose binding [GO:0005537]; metal ion binding [GO:0046872]; peptide antigen binding [GO:0042605]; signaling receptor activity [GO:0038023]; virion binding [GO:0046790]; virus receptor activity [GO:0001618]	calcium-dependent protein binding [GO:0048306]; carbohydrate binding [GO:0030246]; ICAM-3 receptor activity [GO:0030369]; mannose binding [GO:0005537]; metal ion binding [GO:0046872]; peptide antigen binding [GO:0042605]; signaling receptor activity [GO:0038023]; virion binding [GO:0046790]; virus receptor activity [GO:0001618]		1K9J;1SL6;1XAR;1XPH;1Z0Y;3JQH;			CHEMBL2176858;		hsa:10332;	IPR001304;IPR016186;IPR018378;IPR033989;IPR016187;
Q96S66	CLCC1_HUMAN	Homo sapiens (Human)	Chloride channel CLIC-like protein 1 (Mid-1-related chloride channel protein 1)	CLCC1 KIAA0761 MCLC	ENST00000302500 [Q96S66-3];ENST00000348264 [Q96S66-4];ENST00000356970 [Q96S66-1];ENST00000369969 [Q96S66-1];ENST00000369970 [Q96S66-2];ENST00000674849 [Q96S66-1];ENST00000675508 [Q96S66-1];ENST00000675654 [Q96S66-1];ENST00000675956 [Q96S66-1];	NP_001041675.1 [Q96S66-1];NP_001265131.1 [Q96S66-3];NP_001265132.1 [Q96S66-4];NP_055942.1 [Q96S66-2];	chloride transport [GO:0006821]	GO:0000139; GO:0005254; GO:0005783; GO:0005789; GO:0006821; GO:0016020; GO:0031965; GO:0034707; GO:0043231; GO:0044233	chloride channel complex [GO:0034707]; endoplasmic reticulum [GO:0005783]; endoplasmic reticulum membrane [GO:0005789]; Golgi membrane [GO:0000139]; intracellular membrane-bounded organelle [GO:0043231]; membrane [GO:0016020]; mitochondria-associated endoplasmic reticulum membrane [GO:0044233]; nuclear membrane [GO:0031965]	chloride channel activity [GO:0005254]	chloride channel activity [GO:0005254]	Chloride channel MCLC family						hsa:23155;	IPR009231;	PTHR34093;
Q8N3C7	CLIP4_HUMAN	Homo sapiens (Human)	CAP-Gly domain-containing linker protein 4 (Restin-like protein 2)	CLIP4 RSNL2	ENST00000320081 [Q8N3C7-1];ENST00000401605 [Q8N3C7-3];ENST00000404424 [Q8N3C7-1];	NP_001274456.1 [Q8N3C7-1];NP_001274457.1 [Q8N3C7-3];NP_078968.3 [Q8N3C7-1];XP_005264619.1 [Q8N3C7-1];XP_005264620.1 [Q8N3C7-1];XP_006712167.1 [Q8N3C7-1];XP_011531411.1 [Q8N3C7-1];XP_016860447.1 [Q8N3C7-1];	cytoplasmic microtubule organization [GO:0031122]	GO:0005634; GO:0005737; GO:0031122; GO:0035371; GO:0043231; GO:0051010	cytoplasm [GO:0005737]; intracellular membrane-bounded organelle [GO:0043231]; microtubule plus-end [GO:0035371]; nucleus [GO:0005634]	microtubule plus-end binding [GO:0051010]	microtubule plus-end binding [GO:0051010]		2Z0W;					hsa:79745;	IPR002110;IPR020683;IPR036770;IPR036859;IPR000938;IPR028397;	PTHR18916:SF32;
O76031	CLPX_HUMAN	Homo sapiens (Human)	ATP-dependent Clp protease ATP-binding subunit clpX-like, mitochondrial	CLPX	ENST00000300107;	NP_006651.2;	ATP metabolic process [GO:0046034]; protein catabolic process [GO:0030163]; protein folding [GO:0006457]; proteolysis [GO:0006508]; proteolysis involved in cellular protein catabolic process [GO:0051603]	GO:0005524; GO:0005654; GO:0005739; GO:0005743; GO:0005759; GO:0005829; GO:0006457; GO:0006508; GO:0008270; GO:0009368; GO:0009841; GO:0016504; GO:0016887; GO:0030163; GO:0042645; GO:0046034; GO:0046983; GO:0051082; GO:0051603	cytosol [GO:0005829]; endopeptidase Clp complex [GO:0009368]; mitochondrial endopeptidase Clp complex [GO:0009841]; mitochondrial inner membrane [GO:0005743]; mitochondrial matrix [GO:0005759]; mitochondrial nucleoid [GO:0042645]; mitochondrion [GO:0005739]; nucleoplasm [GO:0005654]	ATPase activity [GO:0016887]; ATP binding [GO:0005524]; peptidase activator activity [GO:0016504]; protein dimerization activity [GO:0046983]; unfolded protein binding [GO:0051082]; zinc ion binding [GO:0008270]	ATPase activity [GO:0016887]; ATP binding [GO:0005524]; peptidase activator activity [GO:0016504]; protein dimerization activity [GO:0046983]; unfolded protein binding [GO:0051082]; zinc ion binding [GO:0008270]	ClpX chaperone family				CHEMBL3797014;		hsa:10845;	IPR003593;IPR003959;IPR019489;IPR004487;IPR027417;IPR010603;
P10909	CLUS_HUMAN	Homo sapiens (Human)	Clusterin (Aging-associated gene 4 protein) (Apolipoprotein J) (Apo-J) (Complement cytolysis inhibitor) (CLI) (Complement-associated protein SP-40,40) (Ku70-binding protein 1) (NA1/NA2) (Sulfated glycoprotein 2) (SGP-2) (Testosterone-repressed prostate message 2) (TRPM-2) [Cleaved into: Clusterin beta chain (ApoJalpha) (Complement cytolysis inhibitor a chain); Clusterin alpha chain (ApoJbeta) (Co…	CLU APOJ CLI KUB1 AAG4	ENST00000316403 [P10909-1];ENST00000405140 [P10909-1];ENST00000523500 [P10909-1];	NP_001822.3 [P10909-1];	antimicrobial humoral response [GO:0019730]; cell morphogenesis [GO:0000902]; central nervous system myelin maintenance [GO:0032286]; chaperone-mediated protein complex assembly [GO:0051131]; chaperone-mediated protein folding [GO:0061077]; chaperone-mediated protein transport involved in chaperone-mediated autophagy [GO:0061741]; complement activation [GO:0006956]; complement activation, classic…	GO:0000902; GO:0001540; GO:0001774; GO:0001836; GO:0002434; GO:0002576; GO:0005102; GO:0005576; GO:0005615; GO:0005634; GO:0005737; GO:0005739; GO:0005743; GO:0005794; GO:0005829; GO:0006629; GO:0006956; GO:0006958; GO:0009615; GO:0009986; GO:0010628; GO:0017038; GO:0019730; GO:0030449; GO:0031093; GO:0031333; GO:0031334; GO:0031625; GO:0032286; GO:0032436; GO:0032760; GO:0032991; GO:0034366; GO:…	apical dendrite [GO:0097440]; blood microparticle [GO:0072562]; cell surface [GO:0009986]; chromaffin granule [GO:0042583]; collagen-containing extracellular matrix [GO:0062023]; cytoplasm [GO:0005737]; cytosol [GO:0005829]; extracellular exosome [GO:0070062]; extracellular region [GO:0005576]; extracellular space [GO:0005615]; Golgi apparatus [GO:0005794]; intracellular membrane-bounded organell…	amyloid-beta binding [GO:0001540]; chaperone binding [GO:0051087]; low-density lipoprotein particle receptor binding [GO:0050750]; misfolded protein binding [GO:0051787]; protein-containing complex binding [GO:0044877]; protein heterodimerization activity [GO:0046982]; signaling receptor binding [GO:0005102]; tau protein binding [GO:0048156]; ubiquitin protein ligase binding [GO:0031625]; unfolde…	amyloid-beta binding [GO:0001540]; chaperone binding [GO:0051087]; low-density lipoprotein particle receptor binding [GO:0050750]; misfolded protein binding [GO:0051787]; protein-containing complex binding [GO:0044877]; protein heterodimerization activity [GO:0046982]; signaling receptor binding [GO:0005102]; tau protein binding [GO:0048156]; ubiquitin protein ligase binding [GO:0031625]; unfolde…	Clusterin family			DB09130;DB01593;DB14487;DB14533;DB14548;			hsa:1191;	IPR016016;IPR000753;IPR016015;IPR033986;IPR016014;	PTHR10970;PTHR10970:SF1;	R-HSA-114608;R-HSA-166665;R-HSA-6803157;R-HSA-977606;
Q7Z7A1	CNTRL_HUMAN	Homo sapiens (Human)	Centriolin (Centrosomal protein 1) (Centrosomal protein of 110 kDa) (Cep110)	CNTRL CEP1 CEP110	ENST00000373850 [Q7Z7A1-2];ENST00000373855 [Q7Z7A1-1];	NP_001317691.1 [Q7Z7A1-2];NP_008949.4 [Q7Z7A1-1];XP_005251736.1;	aorta development [GO:0035904]; cell division [GO:0051301]; ciliary basal body-plasma membrane docking [GO:0097711]; coronary vasculature development [GO:0060976]; G2/M transition of mitotic cell cycle [GO:0000086]; kidney development [GO:0001822]; regulation of cytoskeleton organization [GO:0051493]; regulation of G2/M transition of mitotic cell cycle [GO:0010389]; ventricular septum development…	GO:0000086; GO:0001822; GO:0003281; GO:0005813; GO:0005815; GO:0005829; GO:0008092; GO:0010389; GO:0016020; GO:0035904; GO:0048471; GO:0051301; GO:0051493; GO:0060976; GO:0090543; GO:0090619; GO:0097431; GO:0097711; GO:0120103	centriolar subdistal appendage [GO:0120103]; centrosome [GO:0005813]; cytosol [GO:0005829]; Flemming body [GO:0090543]; meiotic spindle pole [GO:0090619]; membrane [GO:0016020]; microtubule organizing center [GO:0005815]; mitotic spindle pole [GO:0097431]; perinuclear region of cytoplasm [GO:0048471]	cytoskeletal protein binding [GO:0008092]	cytoskeletal protein binding [GO:0008092]							hsa:11064;	IPR028640;IPR001611;IPR003591;IPR032675;	PTHR34491:SF2;	R-HSA-1839117 [Q7Z7A1-3];R-HSA-2565942;R-HSA-380259;R-HSA-380270;R-HSA-380284;R-HSA-380320;R-HSA-5620912;R-HSA-5655302 [Q7Z7A1-3];R-HSA-8854518;
P12109	CO6A1_HUMAN	Homo sapiens (Human)	Collagen alpha-1(VI) chain	COL6A1	ENST00000361866;	NP_001839.2;	cell adhesion [GO:0007155]; cellular response to amino acid stimulus [GO:0071230]; collagen fibril organization [GO:0030199]; endodermal cell differentiation [GO:0035987]; extracellular matrix organization [GO:0030198]; osteoblast differentiation [GO:0001649]	GO:0001649; GO:0005518; GO:0005576; GO:0005589; GO:0005615; GO:0005765; GO:0005788; GO:0007155; GO:0016020; GO:0030020; GO:0030198; GO:0030199; GO:0032991; GO:0035987; GO:0042383; GO:0048407; GO:0062023; GO:0070062; GO:0071230	collagen-containing extracellular matrix [GO:0062023]; collagen type VI trimer [GO:0005589]; endoplasmic reticulum lumen [GO:0005788]; extracellular exosome [GO:0070062]; extracellular region [GO:0005576]; extracellular space [GO:0005615]; lysosomal membrane [GO:0005765]; membrane [GO:0016020]; protein-containing complex [GO:0032991]; sarcolemma [GO:0042383]	collagen binding [GO:0005518]; extracellular matrix structural constituent conferring tensile strength [GO:0030020]; platelet-derived growth factor binding [GO:0048407]	collagen binding [GO:0005518]; extracellular matrix structural constituent conferring tensile strength [GO:0030020]; platelet-derived growth factor binding [GO:0048407]	Type VI collagen family				CHEMBL2364188;		hsa:1291;	IPR008160;IPR002035;IPR036465;		R-HSA-1442490;R-HSA-1650814;R-HSA-186797;R-HSA-2022090;R-HSA-216083;R-HSA-3000178;R-HSA-419037;R-HSA-8948216;
P21964	COMT_HUMAN	Homo sapiens (Human)	Catechol O-methyltransferase (EC 2.1.1.6)	COMT	ENST00000361682 [P21964-1];ENST00000403710 [P21964-1];ENST00000406520 [P21964-1];ENST00000407537 [P21964-1];ENST00000449653 [P21964-2];ENST00000676678 [P21964-1];ENST00000678255 [P21964-1];ENST00000678868 [P21964-1];	NP_000745.1 [P21964-1];NP_001128633.1 [P21964-1];NP_001128634.1 [P21964-1];NP_009294.1 [P21964-2];XP_016884083.1;XP_016884084.1;	catecholamine catabolic process [GO:0042424]; developmental process [GO:0032502]; dopamine metabolic process [GO:0042417]; methylation [GO:0032259]; neurotransmitter catabolic process [GO:0042135]	GO:0000287; GO:0005829; GO:0005886; GO:0008171; GO:0016020; GO:0016021; GO:0016206; GO:0030424; GO:0030425; GO:0032259; GO:0032502; GO:0042135; GO:0042417; GO:0042424; GO:0043231; GO:0070062; GO:0102084; GO:0102938	axon [GO:0030424]; cytosol [GO:0005829]; dendrite [GO:0030425]; extracellular exosome [GO:0070062]; integral component of membrane [GO:0016021]; intracellular membrane-bounded organelle [GO:0043231]; membrane [GO:0016020]; plasma membrane [GO:0005886]	catechol O-methyltransferase activity [GO:0016206]; L-dopa O-methyltransferase activity [GO:0102084]; magnesium ion binding [GO:0000287]; O-methyltransferase activity [GO:0008171]; orcinol O-methyltransferase activity [GO:0102938]	catechol O-methyltransferase activity [GO:0016206]; L-dopa O-methyltransferase activity [GO:0102084]; magnesium ion binding [GO:0000287]; O-methyltransferase activity [GO:0008171]; orcinol O-methyltransferase activity [GO:0102938]	Class I-like SAM-binding methyltransferase superfamily, Cation-dependent O-methyltransferase family	3A7E;3BWM;3BWY;4PYI;4PYJ;4PYK;4XUC;4XUD;4XUE;5LSA;6I3C;6I3D;	P21964;	DB07462;DB02342;DB02105;DB08049;DB00118;DB00714;DB03336;DB00286;DB00255;DB00841;DB00988;DB15488;DB00494;DB00668;DB00783;DB00977;DB00968;DB01141;DB03907;DB04820;DB06152;DB11632;DB00252;DB01420;DB00323;	CHEMBL2023;	SLP:000001714 [P21964-2];	hsa:1312;	IPR017128;IPR029063;IPR002935;		R-HSA-156581;R-HSA-379397;R-HSA-379398;R-HSA-9679191;
P53618	COPB_HUMAN	Homo sapiens (Human)	Coatomer subunit beta (Beta-coat protein) (Beta-COP)	COPB1 COPB MSTP026	ENST00000249923;ENST00000439561;	NP_001137533.1;NP_001137534.1;NP_057535.1;	endoplasmic reticulum to Golgi vesicle-mediated transport [GO:0006888]; intracellular protein transport [GO:0006886]; intra-Golgi vesicle-mediated transport [GO:0006891]; neutrophil degranulation [GO:0043312]; retrograde vesicle-mediated transport, Golgi to endoplasmic reticulum [GO:0006890]; viral process [GO:0016032]	GO:0000139; GO:0005198; GO:0005789; GO:0005793; GO:0005794; GO:0005798; GO:0005829; GO:0005886; GO:0006886; GO:0006888; GO:0006890; GO:0006891; GO:0016020; GO:0016032; GO:0030126; GO:0030133; GO:0030667; GO:0043231; GO:0043312; GO:0070821; GO:0101003	COPI vesicle coat [GO:0030126]; cytosol [GO:0005829]; endoplasmic reticulum-Golgi intermediate compartment [GO:0005793]; endoplasmic reticulum membrane [GO:0005789]; ficolin-1-rich granule membrane [GO:0101003]; Golgi apparatus [GO:0005794]; Golgi-associated vesicle [GO:0005798]; Golgi membrane [GO:0000139]; intracellular membrane-bounded organelle [GO:0043231]; membrane [GO:0016020]; plasma memb…	structural molecule activity [GO:0005198]	structural molecule activity [GO:0005198]					CHEMBL4295782;		hsa:1315;	IPR011989;IPR016024;IPR002553;IPR011710;IPR016460;IPR029446;	PTHR10635;	R-HSA-6798695;R-HSA-6807878;R-HSA-6811434;
P48444	COPD_HUMAN	Homo sapiens (Human)	Coatomer subunit delta (Archain) (Delta-coat protein) (Delta-COP)	ARCN1 COPD	ENST00000264028 [P48444-1];ENST00000392859 [P48444-2];	NP_001135753.1 [P48444-2];NP_001646.2 [P48444-1];	endoplasmic reticulum to Golgi vesicle-mediated transport [GO:0006888]; Golgi localization [GO:0051645]; intracellular protein transport [GO:0006886]; retrograde vesicle-mediated transport, Golgi to endoplasmic reticulum [GO:0006890]	GO:0000139; GO:0003723; GO:0005789; GO:0005829; GO:0006886; GO:0006888; GO:0006890; GO:0016020; GO:0030126; GO:0030133; GO:0051645	COPI vesicle coat [GO:0030126]; cytosol [GO:0005829]; endoplasmic reticulum membrane [GO:0005789]; Golgi membrane [GO:0000139]; membrane [GO:0016020]; transport vesicle [GO:0030133]	RNA binding [GO:0003723]	RNA binding [GO:0003723]	Adaptor complexes medium subunit family, Delta-COP subfamily						hsa:372;	IPR036168;IPR022775;IPR027059;IPR011012;IPR028565;	PTHR10121;	R-HSA-6807878;R-HSA-6811434;
Q96D53	COQ8B_HUMAN	Homo sapiens (Human)	Atypical kinase COQ8B, mitochondrial (EC 2.7.-.-) (AarF domain-containing protein kinase 4) (Coenzyme Q protein 8B)	COQ8B ADCK4	ENST00000243583 [Q96D53-2];ENST00000324464 [Q96D53-1];ENST00000594720 [Q96D53-1];ENST00000601967 [Q96D53-1];ENST00000677018 [Q96D53-1];ENST00000678404 [Q96D53-1];ENST00000678419 [Q96D53-1];ENST00000678467 [Q96D53-1];ENST00000679130 [Q96D53-1];	NP_001136027.1 [Q96D53-2];NP_079152.3 [Q96D53-1];	cerebellar Purkinje cell layer morphogenesis [GO:0021692]; protein phosphorylation [GO:0006468]; ubiquinone biosynthetic process [GO:0006744]	GO:0005524; GO:0005739; GO:0005829; GO:0005886; GO:0006468; GO:0006744; GO:0008289; GO:0016021; GO:0016301; GO:0016887; GO:0021692; GO:0031314	cytosol [GO:0005829]; extrinsic component of mitochondrial inner membrane [GO:0031314]; integral component of membrane [GO:0016021]; mitochondrion [GO:0005739]; plasma membrane [GO:0005886]	ATPase activity [GO:0016887]; ATP binding [GO:0005524]; kinase activity [GO:0016301]; lipid binding [GO:0008289]	ATPase activity [GO:0016887]; ATP binding [GO:0005524]; kinase activity [GO:0016301]; lipid binding [GO:0008289]	Protein kinase superfamily, ADCK protein kinase family		Q96D53;	DB12010;	CHEMBL5753;		hsa:79934;	IPR034646;IPR034638;IPR011009;IPR004147;	PTHR43851;PTHR43851:SF4;
Q14019	COTL1_HUMAN	Homo sapiens (Human)	Coactosin-like protein	COTL1 CLP	ENST00000262428;	NP_066972.1;	defense response to fungus [GO:0050832]; neutrophil degranulation [GO:0043312]; regulation of actin filament polymerization [GO:0030833]	GO:0003779; GO:0005576; GO:0005634; GO:0005829; GO:0005886; GO:0019899; GO:0030833; GO:0030864; GO:0034774; GO:0043312; GO:0050832; GO:0051015; GO:0070062; GO:1904813	cortical actin cytoskeleton [GO:0030864]; cytosol [GO:0005829]; extracellular exosome [GO:0070062]; extracellular region [GO:0005576]; ficolin-1-rich granule lumen [GO:1904813]; nucleus [GO:0005634]; plasma membrane [GO:0005886]; secretory granule lumen [GO:0034774]	actin binding [GO:0003779]; actin filament binding [GO:0051015]; enzyme binding [GO:0019899]	actin binding [GO:0003779]; actin filament binding [GO:0051015]; enzyme binding [GO:0019899]	Actin-binding proteins ADF family, Coactosin subfamily	1T2L;1T3X;1T3Y;1TMW;1VFQ;1WNJ;					hsa:23406;	IPR002108;IPR029006;IPR030502;	PTHR10829:SF29;	R-HSA-6798695;
P10606	COX5B_HUMAN	Homo sapiens (Human)	Cytochrome c oxidase subunit 5B, mitochondrial (Cytochrome c oxidase polypeptide Vb)	COX5B	ENST00000258424;	NP_001853.2;	mitochondrial electron transport, cytochrome c to oxygen [GO:0006123]; respiratory gaseous exchange by respiratory system [GO:0007585]	GO:0004129; GO:0005739; GO:0005743; GO:0006123; GO:0007585; GO:0046872	mitochondrial inner membrane [GO:0005743]; mitochondrion [GO:0005739]	cytochrome-c oxidase activity [GO:0004129]; metal ion binding [GO:0046872]	cytochrome-c oxidase activity [GO:0004129]; metal ion binding [GO:0046872]	Cytochrome c oxidase subunit 5B family	5Z62;		DB02659;DB04464;			hsa:1329;	IPR002124;IPR036972;IPR020893;	PTHR10122;	R-HSA-5628897;R-HSA-611105;
O43303	CP110_HUMAN	Homo sapiens (Human)	Centriolar coiled-coil protein of 110 kDa (Centrosomal protein of 110 kDa) (CP110) (Cep110)	CCP110 CEP110 CP110 KIAA0419	ENST00000381396 [O43303-1];ENST00000396208 [O43303-2];ENST00000396212 [O43303-2];	NP_001185951.2 [O43303-1];NP_001310498.1 [O43303-1];NP_001310499.1 [O43303-2];NP_001310500.1 [O43303-2];NP_001310501.1 [O43303-2];NP_055526.4 [O43303-2];XP_011544293.1 [O43303-1];XP_011544294.1 [O43303-1];XP_016879397.1 [O43303-1];	centriole replication [GO:0007099]; centrosome duplication [GO:0051298]; ciliary basal body organization [GO:0032053]; ciliary basal body-plasma membrane docking [GO:0097711]; G2/M transition of mitotic cell cycle [GO:0000086]; negative regulation of centriole elongation [GO:1903723]; negative regulation of cilium assembly [GO:1902018]; positive regulation of cilium assembly [GO:0045724]; protein…	GO:0000086; GO:0005813; GO:0005814; GO:0005829; GO:0005929; GO:0007099; GO:0010389; GO:0016579; GO:0032053; GO:0032465; GO:0032991; GO:0045724; GO:0051298; GO:0097711; GO:1902018; GO:1903723	centriole [GO:0005814]; centrosome [GO:0005813]; cilium [GO:0005929]; cytosol [GO:0005829]; protein-containing complex [GO:0032991]									hsa:9738;	IPR033207;	PTHR13594;	R-HSA-2565942;R-HSA-380259;R-HSA-380270;R-HSA-380284;R-HSA-380320;R-HSA-5620912;R-HSA-5689880;R-HSA-8854518;
Q66GS9	CP135_HUMAN	Homo sapiens (Human)	Centrosomal protein of 135 kDa (Cep135) (Centrosomal protein 4)	CEP135 CEP4 KIAA0635	ENST00000257287 [Q66GS9-1];ENST00000422247 [Q66GS9-2];	NP_079285.2 [Q66GS9-1];	centriole-centriole cohesion [GO:0010457]; centriole replication [GO:0007099]; ciliary basal body-plasma membrane docking [GO:0097711]; G2/M transition of mitotic cell cycle [GO:0000086]; positive regulation of establishment of protein localization [GO:1904951]; positive regulation of non-motile cilium assembly [GO:1902857]; regulation of G2/M transition of mitotic cell cycle [GO:0010389]	GO:0000086; GO:0005813; GO:0005814; GO:0005829; GO:0007099; GO:0008022; GO:0010389; GO:0010457; GO:0097711; GO:1902857; GO:1904951	centriole [GO:0005814]; centrosome [GO:0005813]; cytosol [GO:0005829]	protein C-terminus binding [GO:0008022]	protein C-terminus binding [GO:0008022]	CEP135/TSGA10 family	5FCN;5NG4;					hsa:9662;	IPR026732;	PTHR23159:SF18;	R-HSA-2565942;R-HSA-380259;R-HSA-380270;R-HSA-380284;R-HSA-380320;R-HSA-5620912;R-HSA-8854518;
Q07973	CP24A_HUMAN	Homo sapiens (Human)	1,25-dihydroxyvitamin D(3) 24-hydroxylase, mitochondrial (24-OHase) (Vitamin D(3) 24-hydroxylase) (EC 1.14.15.16) (Cytochrome P450 24A1) (Cytochrome P450-CC24)	CYP24A1 CYP24	ENST00000216862 [Q07973-1];ENST00000395954 [Q07973-3];ENST00000395955 [Q07973-2];	NP_000773.2 [Q07973-1];NP_001122387.1 [Q07973-2];XP_005260361.1 [Q07973-1];XP_016883180.1 [Q07973-1];XP_016883181.1 [Q07973-1];XP_016883182.1 [Q07973-2];	fatty acid omega-oxidation [GO:0010430]; osteoblast differentiation [GO:0001649]; response to vitamin D [GO:0033280]; vitamin D catabolic process [GO:0042369]; vitamin D metabolic process [GO:0042359]; vitamin D receptor signaling pathway [GO:0070561]; vitamin metabolic process [GO:0006766]	GO:0001649; GO:0005506; GO:0005654; GO:0005739; GO:0005743; GO:0006766; GO:0008403; GO:0010430; GO:0020037; GO:0030342; GO:0033280; GO:0042359; GO:0042369; GO:0062180; GO:0062181; GO:0070561; GO:0070643	mitochondrial inner membrane [GO:0005743]; mitochondrion [GO:0005739]; nucleoplasm [GO:0005654]	1-alpha,25-dihydroxyvitamin D3 23-hydroxylase activity [GO:0062181]; 1-alpha,25-dihydroxyvitamin D3 24-hydroxylase activity [GO:0030342]; 25-hydroxycholecalciferol-23-hydroxylase activity [GO:0062180]; 25-hydroxycholecalciferol-24-hydroxylase activity [GO:0008403]; heme binding [GO:0020037]; iron ion binding [GO:0005506]; vitamin D 25-hydroxylase activity [GO:0070643]	1-alpha,25-dihydroxyvitamin D3 23-hydroxylase activity [GO:0062181]; 1-alpha,25-dihydroxyvitamin D3 24-hydroxylase activity [GO:0030342]; 25-hydroxycholecalciferol-23-hydroxylase activity [GO:0062180]; 25-hydroxycholecalciferol-24-hydroxylase activity [GO:0008403]; heme binding [GO:0020037]; iron ion binding [GO:0005506]; vitamin D 25-hydroxylase activity [GO:0070643]	Cytochrome P450 family		Q07973;	DB00146;DB02300;DB00136;DB01285;DB05024;DB00153;DB00910;	CHEMBL4521;	SLP:000001269;	hsa:1591;	IPR001128;IPR017972;IPR002401;IPR036396;		R-HSA-196791;R-HSA-211916;R-HSA-5579010;
Q9BV73	CP250_HUMAN	Homo sapiens (Human)	Centrosome-associated protein CEP250 (250 kDa centrosomal protein) (Cep250) (Centrosomal Nek2-associated protein 1) (C-Nap1) (Centrosomal protein 2)	CEP250 CEP2 CNAP1	ENST00000397527 [Q9BV73-1];	NP_001305148.1;NP_009117.2 [Q9BV73-1];XP_005260319.1 [Q9BV73-1];XP_006723753.1 [Q9BV73-1];XP_006723754.1 [Q9BV73-1];XP_006723755.1 [Q9BV73-1];XP_006723756.1 [Q9BV73-1];	centriole-centriole cohesion [GO:0010457]; ciliary basal body-plasma membrane docking [GO:0097711]; cilium assembly [GO:0060271]; detection of light stimulus involved in visual perception [GO:0050908]; G2/M transition of mitotic cell cycle [GO:0000086]; mitotic cell cycle [GO:0000278]; non-motile cilium assembly [GO:1905515]; positive regulation of protein localization to centrosome [GO:1904781];…	GO:0000086; GO:0000278; GO:0001750; GO:0001917; GO:0005813; GO:0005814; GO:0005815; GO:0005829; GO:0008022; GO:0008104; GO:0010389; GO:0010457; GO:0019901; GO:0019904; GO:0030997; GO:0032991; GO:0033365; GO:0036064; GO:0048471; GO:0050908; GO:0060271; GO:0070062; GO:0097711; GO:1904781; GO:1905515	centriole [GO:0005814]; centrosome [GO:0005813]; ciliary basal body [GO:0036064]; cytosol [GO:0005829]; extracellular exosome [GO:0070062]; microtubule organizing center [GO:0005815]; perinuclear region of cytoplasm [GO:0048471]; photoreceptor inner segment [GO:0001917]; photoreceptor outer segment [GO:0001750]; protein-containing complex [GO:0032991]	protein C-terminus binding [GO:0008022]; protein domain specific binding [GO:0019904]; protein kinase binding [GO:0019901]	protein C-terminus binding [GO:0008022]; protein domain specific binding [GO:0019904]; protein kinase binding [GO:0019901]		6OQA;					hsa:11190;			R-HSA-2565942;R-HSA-380259;R-HSA-380270;R-HSA-380284;R-HSA-380320;R-HSA-5620912;R-HSA-8854518;
Q16850	CP51A_HUMAN	Homo sapiens (Human)	Lanosterol 14-alpha demethylase (LDM) (EC 1.14.14.154) (CYPLI) (Cytochrome P450 51A1) (Cytochrome P450-14DM) (Cytochrome P45014DM) (Cytochrome P450LI) (Sterol 14-alpha demethylase)	CYP51A1 CYP51	ENST00000450723 [Q16850-2];	NP_000777.1;NP_001139624.1 [Q16850-2];	cholesterol biosynthetic process [GO:0006695]; negative regulation of amyloid-beta clearance [GO:1900222]; negative regulation of protein catabolic process [GO:0042177]; negative regulation of protein secretion [GO:0050709]; nervous system development [GO:0007399]; regulation of lipid metabolic process [GO:0019216]; steroid biosynthetic process [GO:0006694]; sterol metabolic process [GO:0016125]	GO:0004497; GO:0005506; GO:0005783; GO:0005789; GO:0006694; GO:0006695; GO:0007399; GO:0008398; GO:0016020; GO:0016021; GO:0016125; GO:0016491; GO:0019216; GO:0020037; GO:0042177; GO:0050709; GO:1900222	endoplasmic reticulum [GO:0005783]; endoplasmic reticulum membrane [GO:0005789]; integral component of membrane [GO:0016021]; membrane [GO:0016020]	heme binding [GO:0020037]; iron ion binding [GO:0005506]; monooxygenase activity [GO:0004497]; oxidoreductase activity [GO:0016491]; sterol 14-demethylase activity [GO:0008398]	heme binding [GO:0020037]; iron ion binding [GO:0005506]; monooxygenase activity [GO:0004497]; oxidoreductase activity [GO:0016491]; sterol 14-demethylase activity [GO:0008398]	Cytochrome P450 family	3JUS;3JUV;3LD6;4UHI;4UHL;6Q2T;6UEZ;	Q16850;	DB07705;DB01167;DB05667;DB01110;DB01007;	CHEMBL3849;	SLP:000001162;	hsa:1595;	IPR001128;IPR017972;IPR002403;IPR036396;		R-HSA-191273;R-HSA-211976;R-HSA-2426168;R-HSA-9619665;
Q99829	CPNE1_HUMAN	Homo sapiens (Human)	Copine-1 (Chromobindin 17) (Copine I)	CPNE1 CPN1	ENST00000352393;ENST00000397443;	NP_003906.2;NP_690902.1;NP_690903.1;NP_690904.1;NP_690905.1;	cellular response to calcium ion [GO:0071277]; glycerophospholipid biosynthetic process [GO:0046474]; lipid metabolic process [GO:0006629]; negative regulation of DNA binding [GO:0043392]; negative regulation of gene expression [GO:0010629]; negative regulation of NIK/NF-kappaB signaling [GO:1901223]; neuron projection extension [GO:1990138]; neutrophil degranulation [GO:0043312]; positive regula…	GO:0001786; GO:0004175; GO:0005215; GO:0005509; GO:0005544; GO:0005634; GO:0005654; GO:0005737; GO:0005829; GO:0005886; GO:0006508; GO:0006629; GO:0010629; GO:0016020; GO:0016192; GO:0031965; GO:0035577; GO:0042802; GO:0043122; GO:0043312; GO:0043392; GO:0045666; GO:0046474; GO:0051059; GO:0051897; GO:0070062; GO:0071277; GO:1901223; GO:1903265; GO:1990138	azurophil granule membrane [GO:0035577]; cytoplasm [GO:0005737]; cytosol [GO:0005829]; extracellular exosome [GO:0070062]; membrane [GO:0016020]; nuclear membrane [GO:0031965]; nucleoplasm [GO:0005654]; nucleus [GO:0005634]; plasma membrane [GO:0005886]	calcium-dependent phospholipid binding [GO:0005544]; calcium ion binding [GO:0005509]; endopeptidase activity [GO:0004175]; identical protein binding [GO:0042802]; NF-kappaB binding [GO:0051059]; phosphatidylserine binding [GO:0001786]; transporter activity [GO:0005215]	calcium-dependent phospholipid binding [GO:0005544]; calcium ion binding [GO:0005509]; endopeptidase activity [GO:0004175]; identical protein binding [GO:0042802]; NF-kappaB binding [GO:0051059]; phosphatidylserine binding [GO:0001786]; transporter activity [GO:0005215]	Copine family			DB00277;			hsa:8904;	IPR000008;IPR035892;IPR037768;IPR010734;IPR002035;IPR036465;		R-HSA-1483206;R-HSA-6798695;
Q9NQ79	CRAC1_HUMAN	Homo sapiens (Human)	Cartilage acidic protein 1 (68 kDa chondrocyte-expressed protein) (CEP-68) (ASPIC)	CRTAC1 ASPIC1 CEP68	ENST00000370591 [Q9NQ79-2];ENST00000370597 [Q9NQ79-1];	NP_001193457.1 [Q9NQ79-2];NP_060528.3 [Q9NQ79-1];		GO:0005509; GO:0070062	extracellular exosome [GO:0070062]	calcium ion binding [GO:0005509]	calcium ion binding [GO:0005509]							hsa:55118;	IPR027039;IPR001881;IPR018097;IPR013517;IPR011519;	PTHR16026:SF4;
Q6UUV7	CRTC3_HUMAN	Homo sapiens (Human)	CREB-regulated transcription coactivator 3 (Transducer of regulated cAMP response element-binding protein 3) (TORC-3) (Transducer of CREB protein 3)	CRTC3 TORC3	ENST00000268184 [Q6UUV7-1];ENST00000420329 [Q6UUV7-3];	NP_001036039.1 [Q6UUV7-3];NP_073606.3 [Q6UUV7-1];	energy homeostasis [GO:0097009]; macrophage activation [GO:0042116]; negative regulation of cAMP-mediated signaling [GO:0043951]; negative regulation of lipid catabolic process [GO:0050995]; positive regulation of CREB transcription factor activity [GO:0032793]; positive regulation of transcription by RNA polymerase II [GO:0045944]; protein homotetramerization [GO:0051289]; viral process [GO:0016…	GO:0005634; GO:0005654; GO:0005737; GO:0005829; GO:0008140; GO:0016032; GO:0032793; GO:0042116; GO:0043951; GO:0045944; GO:0050995; GO:0051289; GO:0097009	cytoplasm [GO:0005737]; cytosol [GO:0005829]; nucleoplasm [GO:0005654]; nucleus [GO:0005634]	cAMP response element binding protein binding [GO:0008140]	cAMP response element binding protein binding [GO:0008140]	TORC family						hsa:64784;	IPR024786;IPR024785;IPR024784;IPR024783;	PTHR13589;	R-HSA-2151201;R-HSA-400253;
O75534	CSDE1_HUMAN	Homo sapiens (Human)	Cold shock domain-containing protein E1 (N-ras upstream gene protein) (Protein UNR)	CSDE1 D1S155E KIAA0885 NRU UNR	ENST00000261443 [O75534-2];ENST00000339438 [O75534-2];ENST00000358528 [O75534-1];ENST00000369530 [O75534-3];ENST00000438362 [O75534-4];ENST00000534699 [O75534-1];ENST00000610726 [O75534-4];	NP_001007554.1 [O75534-1];NP_001123995.1 [O75534-3];NP_001229820.1 [O75534-4];NP_001229821.1 [O75534-1];NP_001229822.1 [O75534-2];NP_009089.4 [O75534-2];	IRES-dependent viral translational initiation [GO:0075522]; male gonad development [GO:0008584]; nuclear-transcribed mRNA catabolic process, no-go decay [GO:0070966]; regulation of translational initiation [GO:0006446]; stress granule assembly [GO:0034063]	GO:0000932; GO:0003723; GO:0005794; GO:0005829; GO:0005886; GO:0006446; GO:0008584; GO:0010494; GO:0034063; GO:0035613; GO:0070937; GO:0070966; GO:0075522	CRD-mediated mRNA stability complex [GO:0070937]; cytoplasmic stress granule [GO:0010494]; cytosol [GO:0005829]; Golgi apparatus [GO:0005794]; P-body [GO:0000932]; plasma membrane [GO:0005886]	RNA binding [GO:0003723]; RNA stem-loop binding [GO:0035613]	RNA binding [GO:0003723]; RNA stem-loop binding [GO:0035613]		1WFQ;1X65;2YTV;2YTX;2YTY;					hsa:7812;	IPR011129;IPR019844;IPR002059;IPR012340;IPR024642;
P19784	CSK22_HUMAN	Homo sapiens (Human)	Casein kinase II subunit alpha' (CK II alpha') (EC 2.7.11.1)	CSNK2A2 CK2A2	ENST00000262506;	NP_001887.1;	apoptotic process [GO:0006915]; cerebral cortex development [GO:0021987]; liver regeneration [GO:0097421]; macroautophagy [GO:0016236]; mitotic chromosome condensation [GO:0007076]; negative regulation of apoptotic signaling pathway [GO:2001234]; negative regulation of ubiquitin-dependent protein catabolic process [GO:2000059]; peptidyl-serine phosphorylation [GO:0018105]; peptidyl-threonine phos…	GO:0000785; GO:0001669; GO:0004674; GO:0005524; GO:0005634; GO:0005654; GO:0005829; GO:0005886; GO:0005956; GO:0006457; GO:0006656; GO:0006915; GO:0007076; GO:0007283; GO:0016055; GO:0016236; GO:0018105; GO:0018107; GO:0021987; GO:0047485; GO:0051726; GO:0097421; GO:0106310; GO:0106311; GO:1901796; GO:1903146; GO:1903955; GO:1905818; GO:2000059; GO:2001234	acrosomal vesicle [GO:0001669]; chromatin [GO:0000785]; cytosol [GO:0005829]; nucleoplasm [GO:0005654]; nucleus [GO:0005634]; plasma membrane [GO:0005886]; protein kinase CK2 complex [GO:0005956]	ATP binding [GO:0005524]; protein N-terminus binding [GO:0047485]; protein serine/threonine kinase activity [GO:0004674]; protein serine kinase activity [GO:0106310]; protein threonine kinase activity [GO:0106311]	ATP binding [GO:0005524]; protein N-terminus binding [GO:0047485]; protein serine/threonine kinase activity [GO:0004674]; protein serine kinase activity [GO:0106310]; protein threonine kinase activity [GO:0106311]	Protein kinase superfamily, Ser/Thr protein kinase family, CK2 subfamily	3E3B;3OFM;3U87;5M4U;5M56;5OOI;5Y9M;5YF9;5YWM;6HMB;6HMC;6HMD;6HMQ;6L20;6QY8;6QY9;6TE2;6TEW;6TGU;7A1B;7A1Z;7A22;7A2H;	P19784;	DB07546;DB12010;	CHEMBL4070;		hsa:1459;	IPR011009;IPR000719;IPR017441;IPR008271;		R-HSA-1483191;R-HSA-201688;R-HSA-2514853;R-HSA-445144;R-HSA-6804756;R-HSA-6814122;R-HSA-8934903;R-HSA-8939243;R-HSA-8948751;
P67870	CSK2B_HUMAN	Homo sapiens (Human)	Casein kinase II subunit beta (CK II beta) (Phosvitin) (Protein G5a)	CSNK2B CK2N G5A	ENST00000375865;ENST00000375866;ENST00000375882;ENST00000383427;ENST00000383433;ENST00000400110;ENST00000412802;ENST00000418230;ENST00000422567;ENST00000429633;ENST00000431476;ENST00000436169;ENST00000443673;ENST00000448596;ENST00000451917;ENST00000452985;ENST00000453234;ENST00000454382;ENST00000454511;ENST00000455161;ENST00000458330;	NP_001269314.1;NP_001311.3;	adiponectin-activated signaling pathway [GO:0033211]; cellular protein-containing complex assembly [GO:0034622]; endothelial tube morphogenesis [GO:0061154]; macroautophagy [GO:0016236]; mitotic chromosome condensation [GO:0007076]; negative regulation of blood vessel endothelial cell migration [GO:0043537]; negative regulation of cell population proliferation [GO:0008285]; neutrophil degranulati…	GO:0003682; GO:0004674; GO:0005102; GO:0005576; GO:0005634; GO:0005654; GO:0005737; GO:0005829; GO:0005956; GO:0006457; GO:0006656; GO:0007076; GO:0007165; GO:0008134; GO:0008285; GO:0010862; GO:0016055; GO:0016236; GO:0018107; GO:0019887; GO:0019904; GO:0032927; GO:0033211; GO:0034622; GO:0034774; GO:0042802; GO:0043312; GO:0043537; GO:0046872; GO:0051101; GO:0061154; GO:0070062; GO:1901796; GO:…	cytoplasm [GO:0005737]; cytosol [GO:0005829]; extracellular exosome [GO:0070062]; extracellular region [GO:0005576]; ficolin-1-rich granule lumen [GO:1904813]; nucleoplasm [GO:0005654]; nucleus [GO:0005634]; protein kinase CK2 complex [GO:0005956]; secretory granule lumen [GO:0034774]	chromatin binding [GO:0003682]; identical protein binding [GO:0042802]; metal ion binding [GO:0046872]; protein domain specific binding [GO:0019904]; protein kinase regulator activity [GO:0019887]; protein serine/threonine kinase activity [GO:0004674]; signaling receptor binding [GO:0005102]; transcription factor binding [GO:0008134]	chromatin binding [GO:0003682]; identical protein binding [GO:0042802]; metal ion binding [GO:0046872]; protein domain specific binding [GO:0019904]; protein kinase regulator activity [GO:0019887]; protein serine/threonine kinase activity [GO:0004674]; signaling receptor binding [GO:0005102]; transcription factor binding [GO:0008134]	Casein kinase 2 subunit beta family	1DS5;1JWH;1QF8;3EED;4DGL;4MD7;4MD8;4MD9;4NH1;6Q38;		DB00171;DB04216;	CHEMBL2358;		hsa:1460;	IPR016149;IPR035991;IPR000704;	PTHR11740;	R-HSA-1483191;R-HSA-201688;R-HSA-2514853;R-HSA-445144;R-HSA-6798695;R-HSA-6804756;R-HSA-6814122;R-HSA-8934903;R-HSA-8939243;R-HSA-8948751;
Q8IWA5	CTL2_HUMAN	Homo sapiens (Human)	Choline transporter-like protein 2 (Solute carrier family 44 member 2)	SLC44A2 CTL2 PSEC0210	ENST00000335757 [Q8IWA5-1];ENST00000407327 [Q8IWA5-3];ENST00000586078 [Q8IWA5-2];	NP_001138528.1 [Q8IWA5-3];NP_065161.3 [Q8IWA5-1];XP_005260054.1;	choline transport [GO:0015871]; neutrophil degranulation [GO:0043312]; phosphatidylcholine biosynthetic process [GO:0006656]; positive regulation of I-kappaB kinase/NF-kappaB signaling [GO:0043123]; transmembrane transport [GO:0055085]	GO:0005739; GO:0005765; GO:0005886; GO:0006656; GO:0015220; GO:0015871; GO:0016020; GO:0016021; GO:0022857; GO:0035579; GO:0043123; GO:0043312; GO:0055085; GO:0070062	extracellular exosome [GO:0070062]; integral component of membrane [GO:0016021]; lysosomal membrane [GO:0005765]; membrane [GO:0016020]; mitochondrion [GO:0005739]; plasma membrane [GO:0005886]; specific granule membrane [GO:0035579]	choline transmembrane transporter activity [GO:0015220]; transmembrane transporter activity [GO:0022857]	choline transmembrane transporter activity [GO:0015220]; transmembrane transporter activity [GO:0022857]	CTL (choline transporter-like) family			DB00122;			hsa:57153;	IPR007603;	PTHR12385;	R-HSA-1483191;R-HSA-425366;R-HSA-6798695;
O14578	CTRO_HUMAN	Homo sapiens (Human)	Citron Rho-interacting kinase (CRIK) (EC 2.7.11.1) (Serine/threonine-protein kinase 21)	CIT CRIK KIAA0949 STK21	ENST00000261833 [O14578-1];ENST00000392521 [O14578-4];ENST00000612548 [O14578-2];	NP_001193928.1 [O14578-4];NP_009105.1 [O14578-1];	actomyosin structure organization [GO:0031032]; generation of neurons [GO:0048699]; intracellular signal transduction [GO:0035556]; mitotic cell cycle [GO:0000278]; mitotic cytokinesis [GO:0000281]; negative regulation of hippo signaling [GO:0035331]; neuron apoptotic process [GO:0051402]; peptidyl-threonine phosphorylation [GO:0018107]; positive regulation of cytokinesis [GO:0032467]	GO:0000278; GO:0000281; GO:0001223; GO:0004674; GO:0005524; GO:0005737; GO:0005829; GO:0005856; GO:0016020; GO:0017124; GO:0018107; GO:0019901; GO:0030165; GO:0030291; GO:0031032; GO:0032467; GO:0035331; GO:0035556; GO:0046872; GO:0048699; GO:0051402; GO:0097110; GO:0106310; GO:0106311	cytoplasm [GO:0005737]; cytoskeleton [GO:0005856]; cytosol [GO:0005829]; membrane [GO:0016020]	ATP binding [GO:0005524]; metal ion binding [GO:0046872]; PDZ domain binding [GO:0030165]; protein kinase binding [GO:0019901]; protein serine/threonine kinase activity [GO:0004674]; protein serine/threonine kinase inhibitor activity [GO:0030291]; protein serine kinase activity [GO:0106310]; protein threonine kinase activity [GO:0106311]; scaffold protein binding [GO:0097110]; SH3 domain binding …	ATP binding [GO:0005524]; metal ion binding [GO:0046872]; PDZ domain binding [GO:0030165]; protein kinase binding [GO:0019901]; protein serine/threonine kinase activity [GO:0004674]; protein serine/threonine kinase inhibitor activity [GO:0030291]; protein serine kinase activity [GO:0106310]; protein threonine kinase activity [GO:0106311]; scaffold protein binding [GO:0097110]; SH3 domain binding …	Protein kinase superfamily, AGC Ser/Thr protein kinase family		O14578;	DB12010;	CHEMBL5579;		hsa:11113;	IPR000961;IPR017405;IPR001180;IPR037708;IPR011009;IPR002219;IPR011993;IPR001849;IPR000719;IPR017441;IPR008271;	PTHR22988:SF26;	R-HSA-5625900 [O14578-3];
Q13617	CUL2_HUMAN	Homo sapiens (Human)	Cullin-2 (CUL-2)	CUL2	ENST00000374748 [Q13617-1];ENST00000374749 [Q13617-1];ENST00000374751 [Q13617-1];ENST00000421317 [Q13617-2];ENST00000673636 [Q13617-1];	NP_001185706.1 [Q13617-1];NP_001185707.1 [Q13617-2];NP_001185708.1;NP_003582.2 [Q13617-1];XP_011518049.1 [Q13617-1];	G1/S transition of mitotic cell cycle [GO:0000082]; intrinsic apoptotic signaling pathway [GO:0097193]; post-translational protein modification [GO:0043687]; protein ubiquitination [GO:0016567]; regulation of transcription from RNA polymerase II promoter in response to hypoxia [GO:0061418]; SCF-dependent proteasomal ubiquitin-dependent protein catabolic process [GO:0031146]; viral process [GO:001…	GO:0000082; GO:0004842; GO:0005654; GO:0005829; GO:0016032; GO:0016567; GO:0019005; GO:0030891; GO:0031146; GO:0031461; GO:0031462; GO:0031625; GO:0043687; GO:0044877; GO:0061418; GO:0097193	Cul2-RING ubiquitin ligase complex [GO:0031462]; cullin-RING ubiquitin ligase complex [GO:0031461]; cytosol [GO:0005829]; nucleoplasm [GO:0005654]; SCF ubiquitin ligase complex [GO:0019005]; VCB complex [GO:0030891]	protein-containing complex binding [GO:0044877]; ubiquitin protein ligase binding [GO:0031625]; ubiquitin-protein transferase activity [GO:0004842]	protein-containing complex binding [GO:0044877]; ubiquitin protein ligase binding [GO:0031625]; ubiquitin-protein transferase activity [GO:0004842]	Cullin family	4WQO;5N4W;6R6H;6R7F;6R7H;6R7I;6R7N;					hsa:8453;	IPR016157;IPR016158;IPR036317;IPR001373;IPR019559;IPR016159;IPR036388;IPR036390;		R-HSA-1234176;R-HSA-8951664;R-HSA-9010553;R-HSA-983168;
Q6UX04	CWC27_HUMAN	Homo sapiens (Human)	Spliceosome-associated protein CWC27 homolog (Antigen NY-CO-10) (Probable inactive peptidyl-prolyl cis-trans isomerase CWC27 homolog) (PPIase CWC27) (Serologically defined colon cancer antigen 10)	CWC27 SDCCAG10 UNQ438/PRO871	ENST00000381070 [Q6UX04-1];	NP_001284573.1;NP_001284574.1;NP_005860.2 [Q6UX04-1];	mRNA splicing, via spliceosome [GO:0000398]; protein folding [GO:0006457]; protein peptidyl-prolyl isomerization [GO:0000413]	GO:0000398; GO:0000413; GO:0005654; GO:0006457; GO:0071005; GO:0071013	catalytic step 2 spliceosome [GO:0071013]; nucleoplasm [GO:0005654]; U2-type precatalytic spliceosome [GO:0071005]			Cyclophilin-type PPIase family	2HQ6;4R3E;5Z56;5Z58;6FF4;6FF7;6YVH;					hsa:10283;	IPR029000;IPR020892;IPR002130;IPR044666;	PTHR45625;	R-HSA-72163;
O43169	CYB5B_HUMAN	Homo sapiens (Human)	Cytochrome b5 type B (Cytochrome b5 outer mitochondrial membrane isoform)	CYB5B CYB5M OMB5	ENST00000307892;	NP_085056.2;	nitric oxide biosynthetic process [GO:0006809]; response to oxidative stress [GO:0006979]; xenobiotic metabolic process [GO:0006805]	GO:0005741; GO:0006805; GO:0006809; GO:0006979; GO:0008047; GO:0009055; GO:0016020; GO:0016021; GO:0020037; GO:0043231; GO:0046872; GO:1903958	integral component of membrane [GO:0016021]; intracellular membrane-bounded organelle [GO:0043231]; membrane [GO:0016020]; mitochondrial outer membrane [GO:0005741]; nitric-oxide synthase complex [GO:1903958]	electron transfer activity [GO:0009055]; enzyme activator activity [GO:0008047]; heme binding [GO:0020037]; metal ion binding [GO:0046872]	electron transfer activity [GO:0009055]; enzyme activator activity [GO:0008047]; heme binding [GO:0020037]; metal ion binding [GO:0046872]	Cytochrome b5 family	3NER;		DB12695;	CHEMBL4523134;		hsa:80777;	IPR001199;IPR036400;IPR018506;		R-HSA-211945;
P00167	CYB5_HUMAN	Homo sapiens (Human)	Cytochrome b5 (Microsomal cytochrome b5 type A) (MCB5)	CYB5A CYB5	ENST00000340533 [P00167-1];ENST00000397914 [P00167-3];ENST00000494131 [P00167-2];	NP_001177736.1 [P00167-3];NP_001905.1 [P00167-2];NP_683725.1 [P00167-1];XP_011524137.1 [P00167-2];	L-ascorbic acid metabolic process [GO:0019852]; protein insertion into ER membrane [GO:0045048]; response to cadmium ion [GO:0046686]	GO:0004129; GO:0005741; GO:0005789; GO:0005829; GO:0009055; GO:0016020; GO:0016021; GO:0019852; GO:0019899; GO:0020037; GO:0043231; GO:0045048; GO:0046686; GO:0046872	cytosol [GO:0005829]; endoplasmic reticulum membrane [GO:0005789]; integral component of membrane [GO:0016021]; intracellular membrane-bounded organelle [GO:0043231]; membrane [GO:0016020]; mitochondrial outer membrane [GO:0005741]	cytochrome-c oxidase activity [GO:0004129]; electron transfer activity [GO:0009055]; enzyme binding [GO:0019899]; heme binding [GO:0020037]; metal ion binding [GO:0046872]	cytochrome-c oxidase activity [GO:0004129]; electron transfer activity [GO:0009055]; enzyme binding [GO:0019899]; heme binding [GO:0020037]; metal ion binding [GO:0046872]	Cytochrome b5 family	2I96;		DB14526;DB14527;DB11136;DB14528;DB14529;DB14530;DB04009;	CHEMBL6170;		hsa:1528;	IPR001199;IPR036400;IPR018506;		R-HSA-196836;R-HSA-9609523 [P00167-1];
Q9HB71	CYBP_HUMAN	Homo sapiens (Human)	Calcyclin-binding protein (CacyBP) (hCacyBP) (S100A6-binding protein) (Siah-interacting protein)	CACYBP S100A6BP SIP PNAS-107	ENST00000367679 [Q9HB71-1];ENST00000405362 [Q9HB71-3];ENST00000406752 [Q9HB71-2];ENST00000613570 [Q9HB71-3];	NP_001007215.1 [Q9HB71-3];NP_055227.1 [Q9HB71-1];XP_016856535.1 [Q9HB71-3];	aging [GO:0007568]; cardiac muscle cell differentiation [GO:0055007]; cellular response to calcium ion [GO:0071277]; cellular response to leukemia inhibitory factor [GO:1990830]; heart development [GO:0007507]; negative regulation of cell death [GO:0060548]; positive regulation of DNA replication [GO:0045740]; response to growth hormone [GO:0060416]	GO:0005634; GO:0005641; GO:0005654; GO:0005829; GO:0007507; GO:0007568; GO:0015631; GO:0019005; GO:0019904; GO:0030877; GO:0031625; GO:0042803; GO:0043005; GO:0044297; GO:0044548; GO:0045740; GO:0055007; GO:0060416; GO:0060548; GO:0070062; GO:0071277; GO:1990830	beta-catenin destruction complex [GO:0030877]; cell body [GO:0044297]; cytosol [GO:0005829]; extracellular exosome [GO:0070062]; neuron projection [GO:0043005]; nuclear envelope lumen [GO:0005641]; nucleoplasm [GO:0005654]; nucleus [GO:0005634]; SCF ubiquitin ligase complex [GO:0019005]	protein domain specific binding [GO:0019904]; protein homodimerization activity [GO:0042803]; S100 protein binding [GO:0044548]; tubulin binding [GO:0015631]; ubiquitin protein ligase binding [GO:0031625]	protein domain specific binding [GO:0019904]; protein homodimerization activity [GO:0042803]; S100 protein binding [GO:0044548]; tubulin binding [GO:0015631]; ubiquitin protein ligase binding [GO:0031625]		1X5M;2A25;2A26;			CHEMBL4295948;		hsa:27101;	IPR037201;IPR037893;IPR007052;IPR008978;IPR007699;IPR015120;
Q2PZI1	D19L1_HUMAN	Homo sapiens (Human)	Probable C-mannosyltransferase DPY19L1 (EC 2.4.1.-) (Dpy-19-like protein 1) (Protein dpy-19 homolog 1)	DPY19L1 GA0500 KIAA0877	ENST00000310974 [Q2PZI1-1];ENST00000612226 [Q2PZI1-2];	NP_056098.1 [Q2PZI1-1];	protein C-linked glycosylation via 2'-alpha-mannosyl-L-tryptophan [GO:0018406]	GO:0000030; GO:0005637; GO:0016020; GO:0016021; GO:0018406	integral component of membrane [GO:0016021]; membrane [GO:0016020]; nuclear inner membrane [GO:0005637]	mannosyltransferase activity [GO:0000030]	mannosyltransferase activity [GO:0000030]	Dpy-19 family						hsa:23333;	IPR018732;IPR030041;	PTHR31488;PTHR31488:SF5;
P61962	DCAF7_HUMAN	Homo sapiens (Human)	DDB1- and CUL4-associated factor 7 (WD repeat-containing protein 68) (WD repeat-containing protein An11 homolog)	DCAF7 HAN11 WDR68	ENST00000415273 [P61962-2];ENST00000431926 [P61962-1];ENST00000614556 [P61962-1];	NP_005819.3 [P61962-1];	multicellular organism development [GO:0007275]; post-translational protein modification [GO:0043687]; protein ubiquitination [GO:0016567]	GO:0005634; GO:0005654; GO:0005737; GO:0005829; GO:0007275; GO:0016363; GO:0016567; GO:0016604; GO:0030674; GO:0032991; GO:0043687; GO:0080008	Cul4-RING E3 ubiquitin ligase complex [GO:0080008]; cytoplasm [GO:0005737]; cytosol [GO:0005829]; nuclear body [GO:0016604]; nuclear matrix [GO:0016363]; nucleoplasm [GO:0005654]; nucleus [GO:0005634]; protein-containing complex [GO:0032991]	protein-macromolecule adaptor activity [GO:0030674]	protein-macromolecule adaptor activity [GO:0030674]	WD repeat DCAF7 family						hsa:10238;	IPR015943;IPR001680;IPR019775;IPR017986;IPR036322;		R-HSA-390471;R-HSA-8951664;
Q8WVC6	DCAKD_HUMAN	Homo sapiens (Human)	Dephospho-CoA kinase domain-containing protein	DCAKD	ENST00000310604 [Q8WVC6-1];ENST00000342350 [Q8WVC6-1];ENST00000452796 [Q8WVC6-1];ENST00000588499 [Q8WVC6-1];ENST00000614054 [Q8WVC6-1];ENST00000651974 [Q8WVC6-1];	NP_001122103.1 [Q8WVC6-1];NP_001275583.1 [Q8WVC6-1];NP_001275584.1 [Q8WVC6-1];NP_001308255.1 [Q8WVC6-1];NP_079095.3 [Q8WVC6-1];XP_005257745.1 [Q8WVC6-2];XP_011523564.1 [Q8WVC6-1];XP_016880591.1;XP_016880592.1 [Q8WVC6-2];XP_016880593.1 [Q8WVC6-2];	coenzyme A biosynthetic process [GO:0015937]	GO:0004140; GO:0005524; GO:0015937; GO:0016020	membrane [GO:0016020]	ATP binding [GO:0005524]; dephospho-CoA kinase activity [GO:0004140]	ATP binding [GO:0005524]; dephospho-CoA kinase activity [GO:0004140]	CoaE family						hsa:79877;	IPR001977;IPR027417;
Q9H773	DCTP1_HUMAN	Homo sapiens (Human)	dCTP pyrophosphatase 1 (EC 3.6.1.12) (Deoxycytidine-triphosphatase 1) (dCTPase 1) (RS21C6) (XTP3-transactivated gene A protein)	DCTPP1 XTP3TPA CDA03	ENST00000319285;	NP_077001.1;	dCTP catabolic process [GO:0006253]; DNA protection [GO:0042262]; nucleoside triphosphate catabolic process [GO:0009143]	GO:0000287; GO:0005634; GO:0005739; GO:0005829; GO:0006253; GO:0009143; GO:0032556; GO:0042262; GO:0042802; GO:0047429; GO:0047840	cytosol [GO:0005829]; mitochondrion [GO:0005739]; nucleus [GO:0005634]	dCTP diphosphatase activity [GO:0047840]; identical protein binding [GO:0042802]; magnesium ion binding [GO:0000287]; nucleoside-triphosphate diphosphatase activity [GO:0047429]; pyrimidine deoxyribonucleotide binding [GO:0032556]	dCTP diphosphatase activity [GO:0047840]; identical protein binding [GO:0042802]; magnesium ion binding [GO:0000287]; nucleoside-triphosphate diphosphatase activity [GO:0047429]; pyrimidine deoxyribonucleotide binding [GO:0032556]					CHEMBL3769292;		hsa:79077;	IPR025984;		R-HSA-499943;
Q16531	DDB1_HUMAN	Homo sapiens (Human)	DNA damage-binding protein 1 (DDB p127 subunit) (DNA damage-binding protein a) (DDBa) (Damage-specific DNA-binding protein 1) (HBV X-associated protein 1) (XAP-1) (UV-damaged DNA-binding factor) (UV-damaged DNA-binding protein 1) (UV-DDB 1) (XPE-binding factor) (XPE-BF) (Xeroderma pigmentosum group E-complementing protein) (XPCe)	DDB1 XAP1	ENST00000301764 [Q16531-1];ENST00000680367 [Q16531-1];ENST00000681803 [Q16531-1];	NP_001914.3 [Q16531-1];	biological process involved in interaction with symbiont [GO:0051702]; cellular response to DNA damage stimulus [GO:0006974]; DNA damage response, detection of DNA damage [GO:0042769]; DNA repair [GO:0006281]; global genome nucleotide-excision repair [GO:0070911]; histone H2A monoubiquitination [GO:0035518]; nucleotide-excision repair [GO:0006289]; nucleotide-excision repair, DNA damage recogniti…	GO:0000715; GO:0000717; GO:0000781; GO:0003677; GO:0003684; GO:0005615; GO:0005634; GO:0005654; GO:0005737; GO:0006281; GO:0006283; GO:0006289; GO:0006293; GO:0006294; GO:0006295; GO:0006296; GO:0006511; GO:0006974; GO:0010498; GO:0016032; GO:0016567; GO:0030674; GO:0031464; GO:0031465; GO:0032991; GO:0033683; GO:0035518; GO:0035861; GO:0042769; GO:0043161; GO:0043687; GO:0044877; GO:0045070; GO:…	chromosome, telomeric region [GO:0000781]; Cul4A-RING E3 ubiquitin ligase complex [GO:0031464]; Cul4B-RING E3 ubiquitin ligase complex [GO:0031465]; Cul4-RING E3 ubiquitin ligase complex [GO:0080008]; cytoplasm [GO:0005737]; extracellular exosome [GO:0070062]; extracellular space [GO:0005615]; nucleoplasm [GO:0005654]; nucleus [GO:0005634]; protein-containing complex [GO:0032991]; site of double-…	cullin family protein binding [GO:0097602]; damaged DNA binding [GO:0003684]; DNA binding [GO:0003677]; protein-containing complex binding [GO:0044877]; protein-macromolecule adaptor activity [GO:0030674]; WD40-repeat domain binding [GO:0071987]	cullin family protein binding [GO:0097602]; damaged DNA binding [GO:0003684]; DNA binding [GO:0003677]; protein-containing complex binding [GO:0044877]; protein-macromolecule adaptor activity [GO:0030674]; WD40-repeat domain binding [GO:0071987]	DDB1 family	2B5L;2B5M;2B5N;2HYE;3E0C;3EI1;3EI2;3EI3;3EI4;3I7H;3I7K;3I7L;3I7N;3I7O;3I7P;3I89;3I8C;3I8E;4A08;4A09;4A0A;4A0B;4A0K;4A0L;4A11;4CI1;4CI2;4CI3;4E54;4E5Z;4TZ4;5FQD;5HXB;5JK7;5V3O;6BN7;6BN8;6BN9;6BNB;6BOY;6DSZ;6FCV;6H0F;6H0G;6PAI;6Q0R;6Q0V;6Q0W;6R8Y;6R8Z;6R90;6R91;6R92;6SJ7;6TD3;6UD7;6UE5;6UML;6XK9;			CHEMBL3833061;		hsa:1642;	IPR004871;IPR018846;IPR031297;IPR015943;IPR036322;	PTHR10644:SF3;	R-HSA-110314;R-HSA-5696394;R-HSA-5696395;R-HSA-5696400;R-HSA-6781823;R-HSA-6781827;R-HSA-6782135;R-HSA-6782210;R-HSA-8951664;
Q96HY6	DDRGK_HUMAN	Homo sapiens (Human)	DDRGK domain-containing protein 1 (Dashurin) (UFM1-binding and PCI domain-containing protein 1)	DDRGK1 C20orf116 UFBP1	ENST00000354488 [Q96HY6-1];	NP_076424.1 [Q96HY6-1];	cartilage development [GO:0051216]; negative regulation of apoptotic process [GO:0043066]; negative regulation of gene expression [GO:0010629]; negative regulation of IRE1-mediated unfolded protein response [GO:1903895]; negative regulation of proteasomal ubiquitin-dependent protein catabolic process [GO:0032435]; positive regulation of cell cycle G1/S phase transition [GO:1902808]; positive regu…	GO:0001103; GO:0005730; GO:0005737; GO:0005783; GO:0005789; GO:0008284; GO:0010628; GO:0010629; GO:0030335; GO:0031647; GO:0032435; GO:0032436; GO:0033146; GO:0034976; GO:0043066; GO:0044389; GO:0045944; GO:0051092; GO:0051216; GO:0061709; GO:0070972; GO:0071569; GO:1901800; GO:1902808; GO:1903721; GO:1903895; GO:1905050; GO:1905552; GO:1905636; GO:1990592	cytoplasm [GO:0005737]; endoplasmic reticulum [GO:0005783]; endoplasmic reticulum membrane [GO:0005789]; nucleolus [GO:0005730]	RNA polymerase II repressing transcription factor binding [GO:0001103]; ubiquitin-like protein ligase binding [GO:0044389]	RNA polymerase II repressing transcription factor binding [GO:0001103]; ubiquitin-like protein ligase binding [GO:0044389]	DDRGK1 family						hsa:65992;	IPR019153;IPR036388;IPR036390;
Q13206	DDX10_HUMAN	Homo sapiens (Human)	Probable ATP-dependent RNA helicase DDX10 (EC 3.6.4.13) (DEAD box protein 10)	DDX10	ENST00000322536;	NP_004389.2;	anterior head development [GO:0097065]; rRNA processing [GO:0006364]	GO:0003723; GO:0003724; GO:0005524; GO:0005634; GO:0006364; GO:0097065	nucleus [GO:0005634]	ATP binding [GO:0005524]; RNA binding [GO:0003723]; RNA helicase activity [GO:0003724]	ATP binding [GO:0005524]; RNA binding [GO:0003723]; RNA helicase activity [GO:0003724]	DEAD box helicase family, DDX10/DBP4 subfamily	2PL3;					hsa:1662;	IPR011545;IPR025313;IPR014001;IPR001650;IPR027417;IPR000629;IPR014014;
Q9NY93	DDX56_HUMAN	Homo sapiens (Human)	Probable ATP-dependent RNA helicase DDX56 (EC 3.6.4.13) (ATP-dependent 61 kDa nucleolar RNA helicase) (DEAD box protein 21) (DEAD box protein 56)	DDX56 DDX21 NOH61	ENST00000258772 [Q9NY93-1];ENST00000431640 [Q9NY93-2];	NP_001244118.1 [Q9NY93-2];NP_061955.1 [Q9NY93-1];	positive regulation of neuron projection development [GO:0010976]; rRNA processing [GO:0006364]	GO:0003723; GO:0003724; GO:0005524; GO:0005730; GO:0006364; GO:0010976; GO:0016020	membrane [GO:0016020]; nucleolus [GO:0005730]	ATP binding [GO:0005524]; RNA binding [GO:0003723]; RNA helicase activity [GO:0003724]	ATP binding [GO:0005524]; RNA binding [GO:0003723]; RNA helicase activity [GO:0003724]	DEAD box helicase family, DDX56/DBP9 subfamily						hsa:54606;	IPR011545;IPR014001;IPR001650;IPR027417;IPR014014;
Q9UBM7	DHCR7_HUMAN	Homo sapiens (Human)	7-dehydrocholesterol reductase (7-DHC reductase) (EC 1.3.1.21) (Delta7-sterol reductase) (Sterol Delta(7)-reductase) (Sterol reductase SR-2)	DHCR7 D7SR	ENST00000355527;ENST00000407721;	NP_001157289.1;NP_001351.2;	brassinosteroid biosynthetic process [GO:0016132]; cholesterol biosynthetic process [GO:0006695]; cholesterol biosynthetic process via desmosterol [GO:0033489]; cholesterol biosynthetic process via lathosterol [GO:0033490]; regulation of cholesterol biosynthetic process [GO:0045540]; regulation of lipid metabolic process [GO:0019216]; sterol biosynthetic process [GO:0016126]	GO:0005640; GO:0005783; GO:0005789; GO:0006695; GO:0009918; GO:0016020; GO:0016126; GO:0016132; GO:0016627; GO:0019216; GO:0030176; GO:0033489; GO:0033490; GO:0045540; GO:0047598; GO:0050661	endoplasmic reticulum [GO:0005783]; endoplasmic reticulum membrane [GO:0005789]; integral component of endoplasmic reticulum membrane [GO:0030176]; membrane [GO:0016020]; nuclear outer membrane [GO:0005640]	7-dehydrocholesterol reductase activity [GO:0047598]; NADP binding [GO:0050661]; oxidoreductase activity, acting on the CH-CH group of donors [GO:0016627]; sterol delta7 reductase activity [GO:0009918]	7-dehydrocholesterol reductase activity [GO:0047598]; NADP binding [GO:0050661]; oxidoreductase activity, acting on the CH-CH group of donors [GO:0016627]; sterol delta7 reductase activity [GO:0009918]	ERG4/ERG24 family		Q9UBM7;	DB00157;	CHEMBL2169735;	SLP:000001078;	hsa:1717;	IPR001171;IPR018083;		R-HSA-2426168;R-HSA-6807047;R-HSA-6807062;
O75911	DHRS3_HUMAN	Homo sapiens (Human)	Short-chain dehydrogenase/reductase 3 (EC 1.1.1.300) (DD83.1) (Retinal short-chain dehydrogenase/reductase 1) (retSDR1) (Retinol dehydrogenase 17) (Short chain dehydrogenase/reductase family 16C member 1)	DHRS3 RDH17 SDR16C1 UNQ2424/PRO4983	ENST00000616661 [O75911-1];	NP_004744.2 [O75911-1];	bone morphogenesis [GO:0060349]; cardiac septum morphogenesis [GO:0060411]; negative regulation of retinoic acid receptor signaling pathway [GO:0048387]; outflow tract morphogenesis [GO:0003151]; regulation of ossification [GO:0030278]; regulation of retinoic acid receptor signaling pathway [GO:0048385]; retinoid metabolic process [GO:0001523]; retinol metabolic process [GO:0042572]; roof of mout…	GO:0000166; GO:0001523; GO:0003151; GO:0004745; GO:0005789; GO:0005811; GO:0007601; GO:0009055; GO:0016021; GO:0016616; GO:0030278; GO:0042572; GO:0042622; GO:0048385; GO:0048387; GO:0052650; GO:0060021; GO:0060349; GO:0060411	endoplasmic reticulum membrane [GO:0005789]; integral component of membrane [GO:0016021]; lipid droplet [GO:0005811]; photoreceptor outer segment membrane [GO:0042622]	electron transfer activity [GO:0009055]; NADP-retinol dehydrogenase activity [GO:0052650]; nucleotide binding [GO:0000166]; oxidoreductase activity, acting on the CH-OH group of donors, NAD or NADP as acceptor [GO:0016616]; retinol dehydrogenase activity [GO:0004745]	electron transfer activity [GO:0009055]; NADP-retinol dehydrogenase activity [GO:0052650]; nucleotide binding [GO:0000166]; oxidoreductase activity, acting on the CH-OH group of donors, NAD or NADP as acceptor [GO:0016616]; retinol dehydrogenase activity [GO:0004745]	Short-chain dehydrogenases/reductases (SDR) family			DB00162;		SLP:000001868;	hsa:9249;	IPR032969;IPR036291;IPR002347;	PTHR24322:SF483;	R-HSA-2187335;R-HSA-5365859;
Q9Y394	DHRS7_HUMAN	Homo sapiens (Human)	Dehydrogenase/reductase SDR family member 7 (EC 1.1.-.-) (Retinal short-chain dehydrogenase/reductase 4) (retSDR4) (Short chain dehydrogenase/reductase family 34C member 1)	DHRS7 DHRS7A RETSDR4 SDR34C1 CGI-86 UNQ285/PRO3448	ENST00000216500 [Q9Y394-1];ENST00000536410 [Q9Y394-2];ENST00000557185 [Q9Y394-1];	NP_001309209.1 [Q9Y394-2];NP_057113.1 [Q9Y394-1];		GO:0016020; GO:0016491	membrane [GO:0016020]	oxidoreductase activity [GO:0016491]	oxidoreductase activity [GO:0016491]	Short-chain dehydrogenases/reductases (SDR) family						hsa:51635;	IPR036291;IPR020904;IPR002347;
Q6P158	DHX57_HUMAN	Homo sapiens (Human)	Putative ATP-dependent RNA helicase DHX57 (EC 3.6.4.13) (DEAH box protein 57)	DHX57	ENST00000457308 [Q6P158-1];	NP_945314.1 [Q6P158-1];XP_011531456.1 [Q6P158-1];XP_011531457.1 [Q6P158-1];		GO:0003723; GO:0003724; GO:0005524; GO:0016787; GO:0046872		ATP binding [GO:0005524]; hydrolase activity [GO:0016787]; metal ion binding [GO:0046872]; RNA binding [GO:0003723]; RNA helicase activity [GO:0003724]	ATP binding [GO:0005524]; hydrolase activity [GO:0016787]; metal ion binding [GO:0046872]; RNA binding [GO:0003723]; RNA helicase activity [GO:0003724]	DEAD box helicase family, DEAH subfamily						hsa:90957;	IPR011545;IPR042615;IPR002464;IPR011709;IPR007502;IPR014001;IPR001650;IPR027417;IPR006575;IPR015940;IPR009060;IPR041367;IPR000571;IPR036855;
Q8TBM8	DJB14_HUMAN	Homo sapiens (Human)	DnaJ homolog subfamily B member 14	DNAJB14 UNQ9427/PRO34683	ENST00000442697 [Q8TBM8-1];	NP_001026893.1 [Q8TBM8-1];NP_001265239.1;XP_011530564.1 [Q8TBM8-2];XP_011530565.1;	cellular protein-containing complex assembly [GO:0034622]; cellular response to misfolded protein [GO:0071218]; chaperone cofactor-dependent protein refolding [GO:0051085]; ubiquitin-dependent ERAD pathway [GO:0030433]; viral process [GO:0016032]	GO:0005783; GO:0005789; GO:0016020; GO:0016021; GO:0016032; GO:0030433; GO:0030544; GO:0031965; GO:0034622; GO:0051085; GO:0071218	endoplasmic reticulum [GO:0005783]; endoplasmic reticulum membrane [GO:0005789]; integral component of membrane [GO:0016021]; membrane [GO:0016020]; nuclear membrane [GO:0031965]	Hsp70 protein binding [GO:0030544]	Hsp70 protein binding [GO:0030544]	DnaJ family, DNAJB12/DNAJB14 subfamily						hsa:79982;	IPR001623;IPR018253;IPR015399;IPR036869;
Q9NVH1	DJC11_HUMAN	Homo sapiens (Human)	DnaJ homolog subfamily C member 11	DNAJC11	ENST00000294401 [Q9NVH1-3];ENST00000377577 [Q9NVH1-1];	NP_060668.2 [Q9NVH1-1];	cristae formation [GO:0042407]; inner mitochondrial membrane organization [GO:0007007]	GO:0001401; GO:0005654; GO:0005739; GO:0005741; GO:0007007; GO:0016607; GO:0042407; GO:0140275	MIB complex [GO:0140275]; mitochondrial outer membrane [GO:0005741]; mitochondrion [GO:0005739]; nuclear speck [GO:0016607]; nucleoplasm [GO:0005654]; SAM complex [GO:0001401]			DNAJC11 family						hsa:55735;	IPR024586;IPR001623;IPR018253;IPR036869;		R-HSA-8949613;
Q9Y485	DMXL1_HUMAN	Homo sapiens (Human)	DmX-like protein 1 (X-like 1 protein)	DMXL1 XL1	ENST00000311085;	NP_001277250.1;NP_001277251.1;NP_005500.4;XP_016864631.1;	vacuolar acidification [GO:0007035]	GO:0007035; GO:0043291	RAVE complex [GO:0043291]									hsa:1657;	IPR022033;IPR015943;IPR001680;IPR017986;IPR036322;
P26358	DNMT1_HUMAN	Homo sapiens (Human)	DNA (cytosine-5)-methyltransferase 1 (Dnmt1) (EC 2.1.1.37) (CXXC-type zinc finger protein 9) (DNA methyltransferase HsaI) (DNA MTase HsaI) (M.HsaI) (MCMT)	DNMT1 AIM CXXC9 DNMT	ENST00000340748 [P26358-1];ENST00000359526 [P26358-2];	NP_001124295.1 [P26358-2];NP_001305659.1;NP_001305660.1;NP_001370.1 [P26358-1];	chromatin organization [GO:0006325]; DNA methylation [GO:0006306]; maintenance of DNA methylation [GO:0010216]; negative regulation of gene expression [GO:0010629]; negative regulation of gene expression, epigenetic [GO:0045814]; negative regulation of histone H3-K9 methylation [GO:0051573]; negative regulation of transcription by RNA polymerase II [GO:0000122]; negative regulation of vascular as…	GO:0000122; GO:0003677; GO:0003886; GO:0005634; GO:0005654; GO:0006306; GO:0006325; GO:0007265; GO:0008270; GO:0009008; GO:0010216; GO:0010628; GO:0010629; GO:0045814; GO:0051571; GO:0051573; GO:0090309; GO:1904707; GO:1905460; GO:1905931; GO:1990841	nucleoplasm [GO:0005654]; nucleus [GO:0005634]	DNA (cytosine-5-)-methyltransferase activity [GO:0003886]; DNA binding [GO:0003677]; DNA-methyltransferase activity [GO:0009008]; promoter-specific chromatin binding [GO:1990841]; zinc ion binding [GO:0008270]	DNA (cytosine-5-)-methyltransferase activity [GO:0003886]; DNA binding [GO:0003677]; DNA-methyltransferase activity [GO:0009008]; promoter-specific chromatin binding [GO:1990841]; zinc ion binding [GO:0008270]	Class I-like SAM-binding methyltransferase superfamily, C5-methyltransferase family	3EPZ;3PTA;3SWR;4WXX;4YOC;4Z96;4Z97;5WVO;5YDR;6K3A;	P26358;	DB00928;DB01262;DB12116;DB01099;DB05668;DB01035;DB00721;	CHEMBL1993;		hsa:1786;	IPR001025;IPR043151;IPR018117;IPR001525;IPR031303;IPR022702;IPR010506;IPR017198;IPR029063;IPR002857;		R-HSA-212300;R-HSA-427413;R-HSA-4655427;R-HSA-5334118;
Q8NEU8	DP13B_HUMAN	Homo sapiens (Human)	DCC-interacting protein 13-beta (Dip13-beta) (Adapter protein containing PH domain, PTB domain and leucine zipper motif 2)	APPL2 DIP13B	ENST00000258530 [Q8NEU8-1];ENST00000539978 [Q8NEU8-2];ENST00000551662 [Q8NEU8-3];	NP_001238833.1 [Q8NEU8-3];NP_001238834.1 [Q8NEU8-2];NP_060641.2 [Q8NEU8-1];XP_016875041.1 [Q8NEU8-2];XP_016875042.1 [Q8NEU8-2];	adiponectin-activated signaling pathway [GO:0033211]; cell cycle [GO:0007049]; cellular response to hepatocyte growth factor stimulus [GO:0035729]; cold acclimation [GO:0009631]; diet induced thermogenesis [GO:0002024]; glucose homeostasis [GO:0042593]; negative regulation of cellular response to insulin stimulus [GO:1900077]; negative regulation of cytokine production involved in inflammatory re…	GO:0001726; GO:0001786; GO:0002024; GO:0005634; GO:0005768; GO:0005886; GO:0006606; GO:0007049; GO:0007165; GO:0007179; GO:0009631; GO:0010008; GO:0010762; GO:0016020; GO:0023052; GO:0031410; GO:0031901; GO:0031982; GO:0032009; GO:0032587; GO:0033211; GO:0034143; GO:0035091; GO:0035729; GO:0036186; GO:0042593; GO:0042802; GO:0042803; GO:0044354; GO:0044877; GO:0045088; GO:0046322; GO:0046325; GO:…	cytoplasmic vesicle [GO:0031410]; early endosome membrane [GO:0031901]; early phagosome [GO:0032009]; early phagosome membrane [GO:0036186]; endosome [GO:0005768]; endosome membrane [GO:0010008]; extracellular exosome [GO:0070062]; macropinosome [GO:0044354]; membrane [GO:0016020]; nucleus [GO:0005634]; plasma membrane [GO:0005886]; ruffle [GO:0001726]; ruffle membrane [GO:0032587]; vesicle [GO:0…	identical protein binding [GO:0042802]; phosphatidylinositol binding [GO:0035091]; phosphatidylserine binding [GO:0001786]; protein-containing complex binding [GO:0044877]; protein homodimerization activity [GO:0042803]	identical protein binding [GO:0042802]; phosphatidylinositol binding [GO:0035091]; phosphatidylserine binding [GO:0001786]; protein-containing complex binding [GO:0044877]; protein homodimerization activity [GO:0042803]		4H8S;5C5B;					hsa:55198;	IPR027267;IPR011993;IPR001849;IPR006020;
Q9H2P9	DPH5_HUMAN	Homo sapiens (Human)	Diphthine methyl ester synthase (EC 2.1.1.314) (Diphthamide biosynthesis methyltransferase)	DPH5 AD-018 CGI-30 HSPC143 NPD015	ENST00000342173 [Q9H2P9-6];ENST00000370109 [Q9H2P9-1];ENST00000488176 [Q9H2P9-1];	NP_001070862.1 [Q9H2P9-1];NP_001070863.1 [Q9H2P9-6];NP_057042.2 [Q9H2P9-1];XP_016856949.1 [Q9H2P9-1];	methylation [GO:0032259]; peptidyl-diphthamide biosynthetic process from peptidyl-histidine [GO:0017183]	GO:0004164; GO:0005829; GO:0017183; GO:0032259	cytosol [GO:0005829]	diphthine synthase activity [GO:0004164]	diphthine synthase activity [GO:0004164]	Diphthine synthase family			DB01752;			hsa:51611;	IPR000878;IPR035996;IPR014777;IPR014776;IPR004551;	PTHR10882;	R-HSA-5358493;
Q14181	DPOA2_HUMAN	Homo sapiens (Human)	DNA polymerase alpha subunit B (DNA polymerase alpha 70 kDa subunit)	POLA2	ENST00000265465 [Q14181-1];	NP_002680.2 [Q14181-1];	DNA replication [GO:0006260]; DNA replication, synthesis of RNA primer [GO:0006269]; DNA replication initiation [GO:0006270]; telomere maintenance via semi-conservative replication [GO:0032201]	GO:0003677; GO:0005654; GO:0005658; GO:0005829; GO:0006260; GO:0006269; GO:0006270; GO:0032201	alpha DNA polymerase:primase complex [GO:0005658]; cytosol [GO:0005829]; nucleoplasm [GO:0005654]	DNA binding [GO:0003677]	DNA binding [GO:0003677]	DNA polymerase alpha subunit B family	2KEB;4E2I;4Y97;5EXR;	Q14181;	DB00851;	CHEMBL2363042;		hsa:23649;	IPR007185;IPR043034;IPR016722;IPR013627;	PTHR23061;	R-HSA-113501;R-HSA-174411;R-HSA-174430;R-HSA-68952;R-HSA-68962;R-HSA-69091;R-HSA-69166;R-HSA-69183;
P09884	DPOLA_HUMAN	Homo sapiens (Human)	DNA polymerase alpha catalytic subunit (EC 2.7.7.7) (DNA polymerase alpha catalytic subunit p180)	POLA1 POLA	ENST00000379059;	NP_058633.2;	DNA repair [GO:0006281]; DNA replication [GO:0006260]; DNA replication, synthesis of RNA primer [GO:0006269]; DNA replication initiation [GO:0006270]; DNA strand elongation involved in DNA replication [GO:0006271]; DNA synthesis involved in DNA repair [GO:0000731]; double-strand break repair via nonhomologous end joining [GO:0006303]; lagging strand elongation [GO:0006273]; leading strand elongat…	GO:0000083; GO:0000166; GO:0000731; GO:0003677; GO:0003682; GO:0003688; GO:0003697; GO:0003887; GO:0005634; GO:0005635; GO:0005654; GO:0005658; GO:0005730; GO:0005829; GO:0006260; GO:0006269; GO:0006270; GO:0006271; GO:0006272; GO:0006273; GO:0006281; GO:0006303; GO:0016032; GO:0016363; GO:0017076; GO:0019103; GO:0019901; GO:0032201; GO:0032479; GO:0046872; GO:0051539; GO:1902975	alpha DNA polymerase:primase complex [GO:0005658]; cytosol [GO:0005829]; nuclear envelope [GO:0005635]; nuclear matrix [GO:0016363]; nucleolus [GO:0005730]; nucleoplasm [GO:0005654]; nucleus [GO:0005634]	4 iron, 4 sulfur cluster binding [GO:0051539]; chromatin binding [GO:0003682]; DNA binding [GO:0003677]; DNA-directed DNA polymerase activity [GO:0003887]; DNA replication origin binding [GO:0003688]; metal ion binding [GO:0046872]; nucleotide binding [GO:0000166]; protein kinase binding [GO:0019901]; purine nucleotide binding [GO:0017076]; pyrimidine nucleotide binding [GO:0019103]; single-stran…	5 iron, 4 sulfur cluster binding [GO:0051539]; chromatin binding [GO:0003682]; DNA binding [GO:0003677]; DNA-directed DNA polymerase activity [GO:0003887]; DNA replication origin binding [GO:0003688]; metal ion binding [GO:0046872]; nucleotide binding [GO_x0001__x0000__x0000__x0000__x0001__x0000__x0000__x0000__x0001__x0000__x0000__x0000__x0000__x0000_£_x0000__x0017__x0000__x0000__x0000__x0000_䌤_x…	DNA polymerase type-B family	1K0P;1K18;1N5G;4Q5V;4QCL;4Y97;5EXR;5IUD;6AS7;	P09884;	DB00242;DB00631;DB01073;DB01280;	CHEMBL1828;		hsa:5422;	IPR006172;IPR017964;IPR006133;IPR006134;IPR043502;IPR024647;IPR042087;IPR023211;IPR038256;IPR012337;IPR036397;IPR015088;		R-HSA-113501;R-HSA-174411;R-HSA-174430;R-HSA-68952;R-HSA-68962;R-HSA-69091;R-HSA-69166;R-HSA-69183;R-HSA-69205;
Q9BQ95	ECSIT_HUMAN	Homo sapiens (Human)	Evolutionarily conserved signaling intermediate in Toll pathway, mitochondrial (Protein SITPEC)	ECSIT	ENST00000252440 [Q9BQ95-2];ENST00000270517 [Q9BQ95-1];ENST00000417981 [Q9BQ95-3];ENST00000591104 [Q9BQ95-4];	NP_001135936.1 [Q9BQ95-2];NP_001135937.1 [Q9BQ95-3];NP_001230133.1 [Q9BQ95-4];NP_057665.2 [Q9BQ95-1];	innate immune response [GO:0045087]; mitochondrial respiratory chain complex I assembly [GO:0032981]; regulation of oxidoreductase activity [GO:0051341]; regulation of protein complex stability [GO:0061635]	GO:0005634; GO:0005654; GO:0005737; GO:0005739; GO:0005743; GO:0005829; GO:0032981; GO:0045087; GO:0051341; GO:0061635	cytoplasm [GO:0005737]; cytosol [GO:0005829]; mitochondrial inner membrane [GO:0005743]; mitochondrion [GO:0005739]; nucleoplasm [GO:0005654]; nucleus [GO:0005634]			ECSIT family						hsa:51295;	IPR029342;IPR010418;	PTHR13113;	R-HSA-166058;R-HSA-6799198;R-HSA-975138;R-HSA-975871;
Q9BZQ6	EDEM3_HUMAN	Homo sapiens (Human)	ER degradation-enhancing alpha-mannosidase-like protein 3 (EC 3.2.1.113) (Alpha-1,2-mannosidase EDEM3)	EDEM3 C1orf22	ENST00000318130 [Q9BZQ6-1];ENST00000367512 [Q9BZQ6-2];	NP_001306889.1;NP_079467.3 [Q9BZQ6-1];	carbohydrate metabolic process [GO:0005975]; endoplasmic reticulum mannose trimming [GO:1904380]; mannose trimming involved in glycoprotein ERAD pathway [GO:1904382]; protein glycosylation [GO:0006486]; response to unfolded protein [GO:0006986]	GO:0004571; GO:0005509; GO:0005788; GO:0005975; GO:0006486; GO:0006986; GO:0016020; GO:0044322; GO:1904380; GO:1904382	endoplasmic reticulum lumen [GO:0005788]; endoplasmic reticulum quality control compartment [GO:0044322]; membrane [GO:0016020]	calcium ion binding [GO:0005509]; mannosyl-oligosaccharide 1,2-alpha-mannosidase activity [GO:0004571]	calcium ion binding [GO:0005509]; mannosyl-oligosaccharide 1,2-alpha-mannosidase activity [GO:0004571]	Glycosyl hydrolase 47 family						hsa:80267;	IPR012341;IPR044674;IPR037322;IPR001382;IPR003137;IPR036026;	PTHR45679;	R-HSA-901032;
P68104	EF1A1_HUMAN	Homo sapiens (Human)	Elongation factor 1-alpha 1 (EF-1-alpha-1) (Elongation factor Tu) (EF-Tu) (Eukaryotic elongation factor 1 A-1) (eEF1A-1) (Leukocyte receptor cluster member 7)	EEF1A1 EEF1A EF1A LENG7	ENST00000309268;ENST00000316292;ENST00000331523;ENST00000356303;ENST00000455918;ENST00000615060;ENST00000676710;ENST00000677236;ENST00000678508;ENST00000678702;	NP_001393.1;XP_011533816.1;	cellular response to epidermal growth factor stimulus [GO:0071364]; neutrophil degranulation [GO:0043312]; regulation of chaperone-mediated autophagy [GO:1904714]; regulation of D-erythro-sphingosine kinase activity [GO:1900022]; translation [GO:0006412]; translational elongation [GO:0006414]	GO:0000049; GO:0003723; GO:0003746; GO:0003924; GO:0005516; GO:0005525; GO:0005576; GO:0005615; GO:0005634; GO:0005730; GO:0005737; GO:0005829; GO:0005853; GO:0005886; GO:0006412; GO:0006414; GO:0016020; GO:0019900; GO:0019901; GO:0030864; GO:0032587; GO:0034774; GO:0043312; GO:0070062; GO:0071364; GO:0098574; GO:1900022; GO:1904714; GO:1904813	cortical actin cytoskeleton [GO:0030864]; cytoplasm [GO:0005737]; cytoplasmic side of lysosomal membrane [GO:0098574]; cytosol [GO:0005829]; eukaryotic translation elongation factor 1 complex [GO:0005853]; extracellular exosome [GO:0070062]; extracellular region [GO:0005576]; extracellular space [GO:0005615]; ficolin-1-rich granule lumen [GO:1904813]; membrane [GO:0016020]; nucleolus [GO:0005730]…	calmodulin binding [GO:0005516]; GTPase activity [GO:0003924]; GTP binding [GO:0005525]; kinase binding [GO:0019900]; protein kinase binding [GO:0019901]; RNA binding [GO:0003723]; translation elongation factor activity [GO:0003746]; tRNA binding [GO:0000049]	calmodulin binding [GO:0005516]; GTPase activity [GO:0003924]; GTP binding [GO:0005525]; kinase binding [GO:0019900]; protein kinase binding [GO:0019901]; RNA binding [GO:0003723]; translation elongation factor activity [GO:0003746]; tRNA binding [GO:0000049]	TRAFAC class translation factor GTPase superfamily, Classic translation factor GTPase family, EF-Tu/EF-1A subfamily	1SYW;3C5J;6ZMO;		DB11638;DB09130;DB04315;DB01593;DB14487;DB14533;DB14548;	CHEMBL1795120;		hsa:1915;	IPR004161;IPR031157;IPR027417;IPR000795;IPR009000;IPR009001;IPR004539;IPR004160;		R-HSA-156842;R-HSA-156902;R-HSA-3371511;R-HSA-6798695;R-HSA-8876725;R-HSA-9613829;
P49411	EFTU_HUMAN	Homo sapiens (Human)	Elongation factor Tu, mitochondrial (EF-Tu) (P43)	TUFM	ENST00000313511;	NP_003312.3;XP_016879108.1;	mitochondrial translational elongation [GO:0070125]; response to ethanol [GO:0045471]; translational elongation [GO:0006414]; viral process [GO:0016032]	GO:0003723; GO:0003746; GO:0003924; GO:0005525; GO:0005739; GO:0006414; GO:0016020; GO:0016032; GO:0042645; GO:0045202; GO:0045471; GO:0070062; GO:0070125	extracellular exosome [GO:0070062]; membrane [GO:0016020]; mitochondrial nucleoid [GO:0042645]; mitochondrion [GO:0005739]; synapse [GO:0045202]	GTPase activity [GO:0003924]; GTP binding [GO:0005525]; RNA binding [GO:0003723]; translation elongation factor activity [GO:0003746]	GTPase activity [GO:0003924]; GTP binding [GO:0005525]; RNA binding [GO:0003723]; translation elongation factor activity [GO:0003746]	TRAFAC class translation factor GTPase superfamily, Classic translation factor GTPase family, EF-Tu/EF-1A subfamily	7A5G;		DB04315;DB01593;DB14487;DB14533;DB14548;	CHEMBL4105970;		hsa:7284;	IPR041709;IPR004161;IPR033720;IPR031157;IPR027417;IPR000795;IPR009000;IPR009001;IPR004541;IPR004160;		R-HSA-5389840;
Q14152	EIF3A_HUMAN	Homo sapiens (Human)	Eukaryotic translation initiation factor 3 subunit A (eIF3a) (Eukaryotic translation initiation factor 3 subunit 10) (eIF-3-theta) (eIF3 p167) (eIF3 p180) (eIF3 p185)	EIF3A EIF3S10 KIAA0139	ENST00000369144 [Q14152-1];ENST00000541549 [Q14152-1];	NP_003741.1 [Q14152-1];	formation of cytoplasmic translation initiation complex [GO:0001732]; IRES-dependent viral translational initiation [GO:0075522]; negative regulation of ERK1 and ERK2 cascade [GO:0070373]; translational initiation [GO:0006413]; translation reinitiation [GO:0002188]; viral translational termination-reinitiation [GO:0075525]	GO:0001732; GO:0002188; GO:0003723; GO:0003729; GO:0003743; GO:0005198; GO:0005654; GO:0005730; GO:0005737; GO:0005829; GO:0005852; GO:0005874; GO:0006413; GO:0014069; GO:0016020; GO:0016282; GO:0030971; GO:0033290; GO:0043614; GO:0070373; GO:0071540; GO:0071541; GO:0075522; GO:0075525	cytoplasm [GO:0005737]; cytosol [GO:0005829]; eukaryotic 43S preinitiation complex [GO:0016282]; eukaryotic 48S preinitiation complex [GO:0033290]; eukaryotic translation initiation factor 3 complex [GO:0005852]; eukaryotic translation initiation factor 3 complex, eIF3e [GO:0071540]; eukaryotic translation initiation factor 3 complex, eIF3m [GO:0071541]; membrane [GO:0016020]; microtubule [GO:000…	mRNA binding [GO:0003729]; receptor tyrosine kinase binding [GO:0030971]; RNA binding [GO:0003723]; structural molecule activity [GO:0005198]; translation initiation factor activity [GO:0003743]	mRNA binding [GO:0003729]; receptor tyrosine kinase binding [GO:0030971]; RNA binding [GO:0003723]; structural molecule activity [GO:0005198]; translation initiation factor activity [GO:0003743]	EIF-3 subunit A family	3J8B;3J8C;6YBD;6YBT;6ZMW;6ZON;6ZP4;6ZVJ;7A09;					hsa:8661;	IPR027512;IPR000717;	PTHR14005;	R-HSA-156827;R-HSA-72649;R-HSA-72689;R-HSA-72695;R-HSA-72702;R-HSA-72706;
O75821	EIF3G_HUMAN	Homo sapiens (Human)	Eukaryotic translation initiation factor 3 subunit G (eIF3g) (Eukaryotic translation initiation factor 3 RNA-binding subunit) (eIF-3 RNA-binding subunit) (Eukaryotic translation initiation factor 3 subunit 4) (eIF-3-delta) (eIF3 p42) (eIF3 p44)	EIF3G EIF3S4	ENST00000253108;	NP_003746.2;	formation of cytoplasmic translation initiation complex [GO:0001732]; translational initiation [GO:0006413]; viral translational termination-reinitiation [GO:0075525]	GO:0001732; GO:0003723; GO:0003743; GO:0005737; GO:0005829; GO:0005852; GO:0006413; GO:0016282; GO:0033290; GO:0048471; GO:0075525	cytoplasm [GO:0005737]; cytosol [GO:0005829]; eukaryotic 43S preinitiation complex [GO:0016282]; eukaryotic 48S preinitiation complex [GO:0033290]; eukaryotic translation initiation factor 3 complex [GO:0005852]; perinuclear region of cytoplasm [GO:0048471]	RNA binding [GO:0003723]; translation initiation factor activity [GO:0003743]	RNA binding [GO:0003723]; translation initiation factor activity [GO:0003743]	EIF-3 subunit G family	2CQ0;2MJC;5K0Y;6YBS;6ZMW;					hsa:8666;	IPR017334;IPR024675;IPR034240;IPR012677;IPR035979;IPR000504;		R-HSA-156827;R-HSA-72649;R-HSA-72689;R-HSA-72695;R-HSA-72702;R-HSA-72706;
Q15370	ELOB_HUMAN	Homo sapiens (Human)	Elongin-B (EloB) (Elongin 18 kDa subunit) (RNA polymerase II transcription factor SIII subunit B) (SIII p18) (Transcription elongation factor B polypeptide 2)	ELOB TCEB2	ENST00000262306 [Q15370-2];ENST00000409906 [Q15370-1];	NP_009039.1 [Q15370-1];NP_996896.1 [Q15370-2];	positive regulation of proteasomal ubiquitin-dependent protein catabolic process [GO:0032436]; post-translational protein modification [GO:0043687]; protein-containing complex assembly [GO:0065003]; protein ubiquitination [GO:0016567]; regulation of transcription from RNA polymerase II promoter in response to hypoxia [GO:0061418]; transcription by RNA polymerase II [GO:0006366]; transcription elo…	GO:0005654; GO:0005829; GO:0006366; GO:0006368; GO:0016032; GO:0016567; GO:0030891; GO:0031462; GO:0031466; GO:0031625; GO:0032436; GO:0043687; GO:0061418; GO:0065003; GO:0070449	Cul2-RING ubiquitin ligase complex [GO:0031462]; Cul5-RING ubiquitin ligase complex [GO:0031466]; cytosol [GO:0005829]; elongin complex [GO:0070449]; nucleoplasm [GO:0005654]; VCB complex [GO:0030891]	ubiquitin protein ligase binding [GO:0031625]	ubiquitin protein ligase binding [GO:0031625]		1LM8;1LQB;1VCB;2C9W;2IZV;2JZ3;2MA9;3DCG;3ZKJ;3ZNG;3ZRC;3ZRF;3ZTC;3ZTD;3ZUN;4AJY;4AWJ;4B95;4B9K;4BKS;4BKT;4N9F;4W9C;4W9D;4W9E;4W9F;4W9G;4W9H;4W9I;4W9J;4W9K;4W9L;4WQO;5BO4;5LLI;5N4W;5NVV;5NVW;5NVX;5NVY;5NVZ;5NW0;5NW1;5NW2;5T35;6BVB;6C5X;6FMI;6FMJ;6FMK;6GFX;6GFY;6GFZ;6GMN;6GMQ;6GMR;6GMX;6HAX;6HAY;6HR2;6I4X;6I5J;6I5N;6I7Q;6I7R;6P59;6R6H;6R7F;6R7H;6R7I;6R7N;6SIS;6V9H;6ZHC;7KHH;			CHEMBL3301400;CHEMBL4296117;		hsa:6923;	IPR039049;IPR000626;IPR029071;	PTHR13248;	R-HSA-112382;R-HSA-1234176;R-HSA-167152;R-HSA-167200;R-HSA-167238;R-HSA-167243;R-HSA-167246;R-HSA-167287;R-HSA-167290;R-HSA-180585;R-HSA-674695;R-HSA-6796648;R-HSA-75955;R-HSA-8951664;R-HSA-9010553;R-HSA-983168;
Q15369	ELOC_HUMAN	Homo sapiens (Human)	Elongin-C (EloC) (Elongin 15 kDa subunit) (RNA polymerase II transcription factor SIII subunit C) (SIII p15) (Transcription elongation factor B polypeptide 1)	ELOC TCEB1	ENST00000284811 [Q15369-1];ENST00000518127 [Q15369-1];ENST00000519487 [Q15369-1];ENST00000520210 [Q15369-2];ENST00000520242 [Q15369-1];ENST00000522337 [Q15369-1];ENST00000523815 [Q15369-1];ENST00000622804 [Q15369-1];	NP_001191786.1 [Q15369-1];NP_001191787.1 [Q15369-1];NP_001191788.1 [Q15369-1];NP_001191789.1 [Q15369-1];NP_001191790.1 [Q15369-1];NP_001191791.1 [Q15369-1];NP_001191792.1 [Q15369-2];NP_001191793.1 [Q15369-2];NP_005639.1 [Q15369-1];XP_011515882.1 [Q15369-1];XP_011515883.1 [Q15369-1];	positive regulation of transcription elongation from RNA polymerase II promoter [GO:0032968]; post-translational protein modification [GO:0043687]; protein ubiquitination [GO:0016567]; regulation of transcription by RNA polymerase II [GO:0006357]; regulation of transcription from RNA polymerase II promoter in response to hypoxia [GO:0061418]; transcription by RNA polymerase II [GO:0006366]; trans…	GO:0005654; GO:0005829; GO:0006357; GO:0006366; GO:0006368; GO:0006511; GO:0016032; GO:0016567; GO:0030891; GO:0031462; GO:0032968; GO:0043687; GO:0044877; GO:0061418; GO:0070449	Cul2-RING ubiquitin ligase complex [GO:0031462]; cytosol [GO:0005829]; elongin complex [GO:0070449]; nucleoplasm [GO:0005654]; VCB complex [GO:0030891]	protein-containing complex binding [GO:0044877]	protein-containing complex binding [GO:0044877]	SKP1 family	1LM8;1LQB;1VCB;2C9W;2IZV;2MA9;3DCG;3ZKJ;3ZNG;3ZRC;3ZRF;3ZTC;3ZTD;3ZUN;4AJY;4AWJ;4B95;4B9K;4BKS;4BKT;4N9F;4W9C;4W9D;4W9E;4W9F;4W9G;4W9H;4W9I;4W9J;4W9K;4W9L;4WQO;5BO4;5LLI;5N4W;5NVV;5NVW;5NVX;5NVY;5NVZ;5NW0;5NW1;5NW2;5T35;6BVB;6C5X;6FMI;6FMJ;6FMK;6GFX;6GFY;6GFZ;6GMN;6GMQ;6GMR;6GMX;6HAX;6HAY;6HR2;6I4X;6I5J;6I5N;6I7R;6P59;6R7F;6R7H;6R7N;6SIS;6V9H;6ZHC;7KHH;			CHEMBL3301400;CHEMBL4296117;		hsa:6921;	IPR039948;IPR001232;IPR011333;IPR016073;	PTHR20648;	R-HSA-112382;R-HSA-1234176;R-HSA-167152;R-HSA-167200;R-HSA-167238;R-HSA-167243;R-HSA-167246;R-HSA-167287;R-HSA-167290;R-HSA-180585;R-HSA-674695;R-HSA-6796648;R-HSA-75955;R-HSA-8951664;R-HSA-9010553;R-HSA-983168;
Q8N766	EMC1_HUMAN	Homo sapiens (Human)	ER membrane protein complex subunit 1	EMC1 KIAA0090 PSEC0263	ENST00000375199 [Q8N766-2];ENST00000375208 [Q8N766-4];ENST00000477853 [Q8N766-1];	NP_001258356.1 [Q8N766-2];NP_001258357.1 [Q8N766-3];NP_001258358.1 [Q8N766-4];NP_055862.1 [Q8N766-1];	protein insertion into ER membrane by stop-transfer membrane-anchor sequence [GO:0045050]; tail-anchored membrane protein insertion into ER membrane [GO:0071816]	GO:0005789; GO:0016021; GO:0030176; GO:0032991; GO:0045050; GO:0071816; GO:0072546	EMC complex [GO:0072546]; endoplasmic reticulum membrane [GO:0005789]; integral component of endoplasmic reticulum membrane [GO:0030176]; integral component of membrane [GO:0016021]; protein-containing complex [GO:0032991]			EMC1 family	6WW7;6Z3W;7ADO;7ADP;					hsa:23065;	IPR026895;IPR011678;IPR002372;IPR011047;	PTHR21573;
Q9NPA0	EMC7_HUMAN	Homo sapiens (Human)	ER membrane protein complex subunit 7	EMC7 C11orf3 C15orf24 HT022 UNQ905/PRO1926	ENST00000256545;	NP_064539.1;	protein insertion into ER membrane by stop-transfer membrane-anchor sequence [GO:0045050]; tail-anchored membrane protein insertion into ER membrane [GO:0071816]	GO:0016021; GO:0030176; GO:0030246; GO:0045050; GO:0071816; GO:0072546	EMC complex [GO:0072546]; integral component of endoplasmic reticulum membrane [GO:0030176]; integral component of membrane [GO:0016021]	carbohydrate binding [GO:0030246]	carbohydrate binding [GO:0030246]	EMC7 family	1B0G;1LP9;2J8U;2JCC;2UWE;6WW7;6Z3W;7ADO;					hsa:56851;	IPR013784;IPR019008;IPR039163;	PTHR13605;
P50402	EMD_HUMAN	Homo sapiens (Human)	Emerin	EMD EDMD STA	ENST00000369842;	NP_000108.1;	cellular response to growth factor stimulus [GO:0071363]; mitotic nuclear envelope reassembly [GO:0007084]; muscle contraction [GO:0006936]; muscle organ development [GO:0007517]; negative regulation of canonical Wnt signaling pathway [GO:0090090]; negative regulation of fibroblast proliferation [GO:0048147]; nuclear membrane organization [GO:0071763]; positive regulation of protein export from n…	GO:0003779; GO:0005635; GO:0005637; GO:0005640; GO:0005654; GO:0005737; GO:0005783; GO:0005819; GO:0005829; GO:0005874; GO:0006936; GO:0007084; GO:0007517; GO:0016020; GO:0016021; GO:0031965; GO:0035914; GO:0045048; GO:0045296; GO:0046827; GO:0048147; GO:0048487; GO:0060828; GO:0071363; GO:0071763; GO:0090090	cytoplasm [GO:0005737]; cytosol [GO:0005829]; endoplasmic reticulum [GO:0005783]; integral component of membrane [GO:0016021]; membrane [GO:0016020]; microtubule [GO:0005874]; nuclear envelope [GO:0005635]; nuclear inner membrane [GO:0005637]; nuclear membrane [GO:0031965]; nuclear outer membrane [GO:0005640]; nucleoplasm [GO:0005654]; spindle [GO:0005819]	actin binding [GO:0003779]; beta-tubulin binding [GO:0048487]; cadherin binding [GO:0045296]	actin binding [GO:0003779]; beta-tubulin binding [GO:0048487]; cadherin binding [GO:0045296]		1JEI;2ODC;2ODG;6GHD;6RPR;					hsa:2010;	IPR035004;IPR011015;IPR003887;IPR034989;	PTHR15171;	R-HSA-2980766;R-HSA-2995383;R-HSA-4419969;R-HSA-9609523;
Q7Z589	EMSY_HUMAN	Homo sapiens (Human)	BRCA2-interacting transcriptional repressor EMSY	EMSY C11orf30 GL002	ENST00000334736 [Q7Z589-1];ENST00000524767 [Q7Z589-7];ENST00000525038 [Q7Z589-4];ENST00000525919 [Q7Z589-5];ENST00000529032 [Q7Z589-1];ENST00000533248 [Q7Z589-6];ENST00000533988 [Q7Z589-3];	NP_001287871.1 [Q7Z589-7];NP_001287872.1 [Q7Z589-5];NP_001287873.1 [Q7Z589-4];NP_064578.2 [Q7Z589-1];	chromatin organization [GO:0006325]; DNA repair [GO:0006281]; regulation of transcription, DNA-templated [GO:0006355]	GO:0005654; GO:0006281; GO:0006325; GO:0006355; GO:0042802	nucleoplasm [GO:0005654]	identical protein binding [GO:0042802]	identical protein binding [GO:0042802]		1UTU;1UZ3;2FMM;					hsa:56946;	IPR033482;IPR005491;IPR036142;	PTHR16500;
P06733	ENOA_HUMAN	Homo sapiens (Human)	Alpha-enolase (EC 4.2.1.11) (2-phospho-D-glycerate hydro-lyase) (C-myc promoter-binding protein) (Enolase 1) (MBP-1) (MPB-1) (Non-neural enolase) (NNE) (Phosphopyruvate hydratase) (Plasminogen-binding protein)	ENO1 ENO1L1 MBPB1 MPB1	ENST00000234590 [P06733-1];	NP_001188412.1 [P06733-2];NP_001419.1 [P06733-1];	canonical glycolysis [GO:0061621]; gluconeogenesis [GO:0006094]; glycolytic process [GO:0006096]; modulation by symbiont of host process [GO:0044003]; negative regulation of cell growth [GO:0030308]; negative regulation of hypoxia-induced intrinsic apoptotic signaling pathway [GO:1903298]; negative regulation of transcription, DNA-templated [GO:0045892]; negative regulation of transcription by RN…	GO:0000015; GO:0000122; GO:0000287; GO:0000977; GO:0001227; GO:0003723; GO:0004634; GO:0005615; GO:0005634; GO:0005737; GO:0005829; GO:0005886; GO:0006094; GO:0006096; GO:0009615; GO:0009986; GO:0010756; GO:0016020; GO:0030308; GO:0031430; GO:0032889; GO:0042803; GO:0044003; GO:0045296; GO:0045892; GO:0045933; GO:0051020; GO:0061621; GO:0070062; GO:0099738; GO:1903298; GO:2001171	cell cortex region [GO:0099738]; cell surface [GO:0009986]; cytoplasm [GO:0005737]; cytosol [GO:0005829]; extracellular exosome [GO:0070062]; extracellular space [GO:0005615]; M band [GO:0031430]; membrane [GO:0016020]; nucleus [GO:0005634]; phosphopyruvate hydratase complex [GO:0000015]; plasma membrane [GO:0005886]	cadherin binding [GO:0045296]; DNA-binding transcription repressor activity, RNA polymerase II-specific [GO:0001227]; GTPase binding [GO:0051020]; magnesium ion binding [GO:0000287]; phosphopyruvate hydratase activity [GO:0004634]; protein homodimerization activity [GO:0042803]; RNA binding [GO:0003723]; RNA polymerase II transcription regulatory region sequence-specific DNA binding [GO:0000977]	cadherin binding [GO:0045296]; DNA-binding transcription repressor activity, RNA polymerase II-specific [GO:0001227]; GTPase binding [GO:0051020]; magnesium ion binding [GO:0000287]; phosphopyruvate hydratase activity [GO:0004634]; protein homodimerization activity [GO:0042803]; RNA binding [GO:0003723]; RNA polymerase II transcription regulatory region sequence-specific DNA binding [GO:0000977]	Enolase family	2PSN;3B97;5JLZ;5LAX;5NI9;5NIG;5OCK;		DB11638;DB09130;DB01593;DB14487;DB14533;DB14548;	CHEMBL3298;		hsa:2023;	IPR000941;IPR036849;IPR029017;IPR020810;IPR020809;IPR020811;	PTHR11902;	R-HSA-70171;R-HSA-70263;R-HSA-9636667;
Q58FF3	ENPLL_HUMAN	Homo sapiens (Human)	Putative endoplasmin-like protein (Putative heat shock protein 90 kDa beta member 2)	HSP90B2P GRP94B GRP94P1 TRAP1			protein folding [GO:0006457]	GO:0005524; GO:0005743; GO:0006457; GO:0016887; GO:0019901; GO:0051082	mitochondrial inner membrane [GO:0005743]	ATPase activity [GO:0016887]; ATP binding [GO:0005524]; protein kinase binding [GO:0019901]; unfolded protein binding [GO:0051082]	ATPase activity [GO:0016887]; ATP binding [GO:0005524]; protein kinase binding [GO:0019901]; unfolded protein binding [GO:0051082]	Heat shock protein 90 family							IPR037196;IPR001404;IPR020568;	PTHR11528;
P14625	ENPL_HUMAN	Homo sapiens (Human)	Endoplasmin (94 kDa glucose-regulated protein) (GRP-94) (Heat shock protein 90 kDa beta member 1) (Tumor rejection antigen 1) (gp96 homolog)	HSP90B1 GRP94 TRA1	ENST00000299767;	NP_003290.1;	actin rod assembly [GO:0031247]; ATF6-mediated unfolded protein response [GO:0036500]; cellular protein metabolic process [GO:0044267]; cellular response to ATP [GO:0071318]; cytokine-mediated signaling pathway [GO:0019221]; negative regulation of apoptotic process [GO:0043066]; post-translational protein modification [GO:0043687]; protein folding [GO:0006457]; protein folding in endoplasmic reti…	GO:0001666; GO:0002224; GO:0003723; GO:0005509; GO:0005524; GO:0005576; GO:0005634; GO:0005783; GO:0005788; GO:0005789; GO:0005829; GO:0005925; GO:0006457; GO:0006898; GO:0015031; GO:0016020; GO:0016887; GO:0019221; GO:0019903; GO:0030433; GO:0030496; GO:0030970; GO:0031247; GO:0032991; GO:0033018; GO:0034975; GO:0034976; GO:0036500; GO:0042470; GO:0043066; GO:0043666; GO:0043687; GO:0044267; GO:…	collagen-containing extracellular matrix [GO:0062023]; cytosol [GO:0005829]; endocytic vesicle lumen [GO:0071682]; endoplasmic reticulum [GO:0005783]; endoplasmic reticulum lumen [GO:0005788]; endoplasmic reticulum membrane [GO:0005789]; extracellular exosome [GO:0070062]; extracellular region [GO:0005576]; focal adhesion [GO:0005925]; melanosome [GO:0042470]; membrane [GO:0016020]; midbody [GO:0…	ATPase activity [GO:0016887]; ATP binding [GO:0005524]; calcium ion binding [GO:0005509]; low-density lipoprotein particle receptor binding [GO:0050750]; protein phosphatase binding [GO:0019903]; RNA binding [GO:0003723]; unfolded protein binding [GO:0051082]	ATPase activity [GO:0016887]; ATP binding [GO:0005524]; calcium ion binding [GO:0005509]; low-density lipoprotein particle receptor binding [GO:0050750]; protein phosphatase binding [GO:0019903]; RNA binding [GO:0003723]; unfolded protein binding [GO:0051082]	Heat shock protein 90 family	4NH9;		DB08465;DB02103;DB09130;DB02935;DB02424;DB08464;DB03719;DB03758;DB00615;	CHEMBL1075323;		hsa:7184;	IPR003594;IPR036890;IPR019805;IPR037196;IPR001404;IPR020575;IPR020568;	PTHR11528;	R-HSA-1679131;R-HSA-3000480;R-HSA-381183;R-HSA-381426;R-HSA-6785807;R-HSA-8957275;
Q14677	EPN4_HUMAN	Homo sapiens (Human)	Clathrin interactor 1 (Clathrin-interacting protein localized in the trans-Golgi region) (Clint) (Enthoprotin) (Epsin-4) (Epsin-related protein) (EpsinR)	CLINT1 ENTH EPN4 EPNR KIAA0171	ENST00000411809 [Q14677-1];ENST00000523094 [Q14677-2];ENST00000523908 [Q14677-3];ENST00000530742 [Q14677-2];	NP_001182484.1 [Q14677-3];NP_001182485.1 [Q14677-2];NP_055481.1 [Q14677-1];	clathrin coat assembly [GO:0048268]; endocytosis [GO:0006897]; post-Golgi vesicle-mediated transport [GO:0006892]	GO:0005543; GO:0005654; GO:0005768; GO:0005794; GO:0005829; GO:0005886; GO:0006892; GO:0006897; GO:0016020; GO:0030125; GO:0030276; GO:0043231; GO:0045296; GO:0048268; GO:0048471	clathrin vesicle coat [GO:0030125]; cytosol [GO:0005829]; endosome [GO:0005768]; Golgi apparatus [GO:0005794]; intracellular membrane-bounded organelle [GO:0043231]; membrane [GO:0016020]; nucleoplasm [GO:0005654]; perinuclear region of cytoplasm [GO:0048471]; plasma membrane [GO:0005886]	cadherin binding [GO:0045296]; clathrin binding [GO:0030276]; phospholipid binding [GO:0005543]	cadherin binding [GO:0045296]; clathrin binding [GO:0030276]; phospholipid binding [GO:0005543]	Epsin family	1XGW;2QY7;2V8S;					hsa:9685;	IPR030544;IPR013809;IPR008942;	PTHR12276:SF83;	R-HSA-432722;
Q969X5	ERGI1_HUMAN	Homo sapiens (Human)	Endoplasmic reticulum-Golgi intermediate compartment protein 1 (ER-Golgi intermediate compartment 32 kDa protein) (ERGIC-32)	ERGIC1 ERGIC32 KIAA1181 HT034	ENST00000326654 [Q969X5-3];ENST00000393784 [Q969X5-1];	NP_001026881.1 [Q969X5-1];XP_006714955.1;	endoplasmic reticulum to Golgi vesicle-mediated transport [GO:0006888]; retrograde vesicle-mediated transport, Golgi to endoplasmic reticulum [GO:0006890]	GO:0005654; GO:0005783; GO:0005793; GO:0006888; GO:0006890; GO:0016020; GO:0030134; GO:0030173; GO:0030176; GO:0033116; GO:0043231	COPII-coated ER to Golgi transport vesicle [GO:0030134]; endoplasmic reticulum [GO:0005783]; endoplasmic reticulum-Golgi intermediate compartment [GO:0005793]; endoplasmic reticulum-Golgi intermediate compartment membrane [GO:0033116]; integral component of endoplasmic reticulum membrane [GO:0030176]; integral component of Golgi membrane [GO:0030173]; intracellular membrane-bounded organelle [GO:…			ERGIC family						hsa:57222;	IPR012936;IPR039542;
Q96DZ1	ERLEC_HUMAN	Homo sapiens (Human)	Endoplasmic reticulum lectin 1 (ER lectin) (Erlectin) (XTP3-transactivated gene B protein)	ERLEC1 C2orf30 XTP3TPB UNQ1878/PRO4321	ENST00000185150 [Q96DZ1-1];ENST00000378239 [Q96DZ1-2];ENST00000405123 [Q96DZ1-3];	NP_001120869.1 [Q96DZ1-3];NP_001120870.1 [Q96DZ1-2];NP_056516.2 [Q96DZ1-1];	ERAD pathway [GO:0036503]; negative regulation of retrograde protein transport, ER to cytosol [GO:1904153]; transmembrane transport [GO:0055085]; ubiquitin-dependent ERAD pathway [GO:0030433]	GO:0005788; GO:0030433; GO:0036503; GO:0044322; GO:0051082; GO:0055085; GO:1904153	endoplasmic reticulum lumen [GO:0005788]; endoplasmic reticulum quality control compartment [GO:0044322]	unfolded protein binding [GO:0051082]	unfolded protein binding [GO:0051082]							hsa:27248;	IPR009011;IPR012913;		R-HSA-382556;R-HSA-5358346;R-HSA-5362768;R-HSA-5678895;
Q7Z2K6	ERMP1_HUMAN	Homo sapiens (Human)	Endoplasmic reticulum metallopeptidase 1 (EC 3.4.-.-) (Felix-ina)	ERMP1 FXNA KIAA1815	ENST00000339450 [Q7Z2K6-1];ENST00000462592 [Q7Z2K6-1];	NP_079172.2 [Q7Z2K6-1];	cellular response to oxidative stress [GO:0034599]; endoplasmic reticulum unfolded protein response [GO:0030968]; proteolysis [GO:0006508]	GO:0005783; GO:0005789; GO:0006508; GO:0008235; GO:0016020; GO:0016021; GO:0030968; GO:0034599; GO:0046872	endoplasmic reticulum [GO:0005783]; endoplasmic reticulum membrane [GO:0005789]; integral component of membrane [GO:0016021]; membrane [GO:0016020]	metal ion binding [GO:0046872]; metalloexopeptidase activity [GO:0008235]	metal ion binding [GO:0046872]; metalloexopeptidase activity [GO:0008235]	Peptidase M28 family						hsa:79956;	IPR007484;
Q96HE7	ERO1A_HUMAN	Homo sapiens (Human)	ERO1-like protein alpha (ERO1-L) (ERO1-L-alpha) (EC 1.8.4.-) (Endoplasmic oxidoreductin-1-like protein) (Endoplasmic reticulum oxidoreductase alpha) (Oxidoreductin-1-L-alpha)	ERO1A ERO1L UNQ434/PRO865	ENST00000395686;	NP_055399.1;	animal organ senescence [GO:0010260]; brown fat cell differentiation [GO:0050873]; cell redox homeostasis [GO:0045454]; cellular protein modification process [GO:0006464]; cellular response to hypoxia [GO:0071456]; cellular response to oxidative stress [GO:0034599]; chaperone cofactor-dependent protein refolding [GO:0051085]; endoplasmic reticulum unfolded protein response [GO:0030968]; extracell…	GO:0003756; GO:0005783; GO:0005788; GO:0005789; GO:0006457; GO:0006464; GO:0009266; GO:0010260; GO:0015035; GO:0016020; GO:0016491; GO:0016671; GO:0018401; GO:0022417; GO:0030198; GO:0030425; GO:0030968; GO:0034599; GO:0034975; GO:0034976; GO:0043231; GO:0045454; GO:0050873; GO:0051085; GO:0051209; GO:0070059; GO:0071456	dendrite [GO:0030425]; endoplasmic reticulum [GO:0005783]; endoplasmic reticulum lumen [GO:0005788]; endoplasmic reticulum membrane [GO:0005789]; intracellular membrane-bounded organelle [GO:0043231]; membrane [GO:0016020]	oxidoreductase activity [GO:0016491]; oxidoreductase activity, acting on a sulfur group of donors, disulfide as acceptor [GO:0016671]; protein disulfide isomerase activity [GO:0003756]; protein disulfide oxidoreductase activity [GO:0015035]	oxidoreductase activity [GO:0016491]; oxidoreductase activity, acting on a sulfur group of donors, disulfide as acceptor [GO:0016671]; protein disulfide isomerase activity [GO:0003756]; protein disulfide oxidoreductase activity [GO:0015035]	EROs family	3AHQ;3AHR;			CHEMBL1671609;		hsa:30001;	IPR007266;IPR037192;	PTHR12613;	R-HSA-264876;R-HSA-3299685;
Q86YB8	ERO1B_HUMAN	Homo sapiens (Human)	ERO1-like protein beta (ERO1-L-beta) (EC 1.8.4.-) (Endoplasmic reticulum oxidoreductase beta) (Endoplasmic reticulum oxidoreductin-1-like protein B) (Oxidoreductin-1-L-beta)	ERO1B ERO1LB	ENST00000354619 [Q86YB8-1];	NP_063944.3 [Q86YB8-1];	protein folding [GO:0006457]; protein folding in endoplasmic reticulum [GO:0034975]	GO:0003756; GO:0005783; GO:0005789; GO:0006457; GO:0015035; GO:0016491; GO:0016671; GO:0016972; GO:0034975; GO:0051082	endoplasmic reticulum [GO:0005783]; endoplasmic reticulum membrane [GO:0005789]	oxidoreductase activity [GO:0016491]; oxidoreductase activity, acting on a sulfur group of donors, disulfide as acceptor [GO:0016671]; protein disulfide isomerase activity [GO:0003756]; protein disulfide oxidoreductase activity [GO:0015035]; thiol oxidase activity [GO:0016972]; unfolded protein binding [GO:0051082]	oxidoreductase activity [GO:0016491]; oxidoreductase activity, acting on a sulfur group of donors, disulfide as acceptor [GO:0016671]; protein disulfide isomerase activity [GO:0003756]; protein disulfide oxidoreductase activity [GO:0015035]; thiol oxidase activity [GO:0016972]; unfolded protein binding [GO:0051082]	EROs family			DB01902;DB03147;			hsa:56605;	IPR007266;IPR037192;	PTHR12613;	R-HSA-264876;
Q9BS26	ERP44_HUMAN	Homo sapiens (Human)	Endoplasmic reticulum resident protein 44 (ER protein 44) (ERp44) (Thioredoxin domain-containing protein 4)	ERP44 KIAA0573 TXNDC4 UNQ532/PRO1075	ENST00000262455;	NP_055866.1;	cell redox homeostasis [GO:0045454]; glycoprotein metabolic process [GO:0009100]; neutrophil degranulation [GO:0043312]; protein folding [GO:0006457]; response to endoplasmic reticulum stress [GO:0034976]; response to unfolded protein [GO:0006986]	GO:0003756; GO:0005576; GO:0005788; GO:0005789; GO:0005793; GO:0006457; GO:0006986; GO:0009100; GO:0009986; GO:0034976; GO:0035580; GO:0043312; GO:0045454; GO:0070062	cell surface [GO:0009986]; endoplasmic reticulum-Golgi intermediate compartment [GO:0005793]; endoplasmic reticulum lumen [GO:0005788]; endoplasmic reticulum membrane [GO:0005789]; extracellular exosome [GO:0070062]; extracellular region [GO:0005576]; specific granule lumen [GO:0035580]	protein disulfide isomerase activity [GO:0003756]	protein disulfide isomerase activity [GO:0003756]		2R2J;5GU6;5GU7;5HQP;5XWM;					hsa:23071;	IPR041862;IPR041870;IPR036249;IPR013766;		R-HSA-6798695;
P13804	ETFA_HUMAN	Homo sapiens (Human)	Electron transfer flavoprotein subunit alpha, mitochondrial (Alpha-ETF)	ETFA	ENST00000433983 [P13804-2];ENST00000557943 [P13804-1];	NP_000117.1 [P13804-1];NP_001121188.1 [P13804-2];	fatty acid beta-oxidation using acyl-CoA dehydrogenase [GO:0033539]; respiratory electron transport chain [GO:0022904]	GO:0005739; GO:0005759; GO:0009055; GO:0016491; GO:0022904; GO:0033539; GO:0050660	mitochondrial matrix [GO:0005759]; mitochondrion [GO:0005739]	electron transfer activity [GO:0009055]; flavin adenine dinucleotide binding [GO:0050660]; oxidoreductase activity [GO:0016491]	electron transfer activity [GO:0009055]; flavin adenine dinucleotide binding [GO:0050660]; oxidoreductase activity [GO:0016491]	ETF alpha-subunit/FixB family	1EFV;1T9G;2A1T;2A1U;					hsa:2108;	IPR029035;IPR014730;IPR001308;IPR033947;IPR014731;IPR018206;IPR014729;		R-HSA-611105;
Q13868	EXOS2_HUMAN	Homo sapiens (Human)	Exosome complex component RRP4 (Exosome component 2) (Ribosomal RNA-processing protein 4)	EXOSC2 RRP4	ENST00000372351 [Q13868-3];ENST00000372358 [Q13868-1];ENST00000546165 [Q13868-2];	NP_001269637.1 [Q13868-2];NP_001269638.1 [Q13868-3];NP_055100.2 [Q13868-1];	CUT catabolic process [GO:0071034]; exonucleolytic catabolism of deadenylated mRNA [GO:0043928]; exonucleolytic trimming to generate mature 3'-end of 5.8S rRNA from tricistronic rRNA transcript (SSU-rRNA, 5.8S rRNA, LSU-rRNA) [GO:0000467]; nuclear polyadenylation-dependent rRNA catabolic process [GO:0071035]; nuclear polyadenylation-dependent tRNA catabolic process [GO:0071038]; nuclear retention…	GO:0000175; GO:0000176; GO:0000177; GO:0000178; GO:0000467; GO:0003723; GO:0005634; GO:0005654; GO:0005730; GO:0005737; GO:0005829; GO:0006364; GO:0008312; GO:0030307; GO:0034427; GO:0034475; GO:0043488; GO:0043928; GO:0071034; GO:0071035; GO:0071038; GO:0071049; GO:0071051	cytoplasm [GO:0005737]; cytoplasmic exosome (RNase complex) [GO:0000177]; cytosol [GO:0005829]; exosome (RNase complex) [GO:0000178]; nuclear exosome (RNase complex) [GO:0000176]; nucleolus [GO:0005730]; nucleoplasm [GO:0005654]; nucleus [GO:0005634]	3'-5'-exoribonuclease activity [GO:0000175]; 7S RNA binding [GO:0008312]; RNA binding [GO:0003723]	3'-5'-exoribonuclease activity [GO:0000175]; 7S RNA binding [GO:0008312]; RNA binding [GO:0003723]	RRP4 family	2NN6;6D6Q;6D6R;6H25;					hsa:23404;	IPR025721;IPR026699;IPR004088;IPR036612;IPR012340;	PTHR21321;	R-HSA-380994;R-HSA-429958;R-HSA-450385;R-HSA-450513;R-HSA-450604;R-HSA-6791226;
Q9NQT5	EXOS3_HUMAN	Homo sapiens (Human)	Exosome complex component RRP40 (Exosome component 3) (Ribosomal RNA-processing protein 40) (p10)	EXOSC3 RRP40 CGI-102	ENST00000327304 [Q9NQT5-1];ENST00000396521 [Q9NQT5-2];ENST00000465229 [Q9NQT5-2];ENST00000679059 [Q9NQT5-2];	NP_001002269.1 [Q9NQT5-2];NP_057126.2 [Q9NQT5-1];	CUT catabolic process [GO:0071034]; DNA deamination [GO:0045006]; exonucleolytic catabolism of deadenylated mRNA [GO:0043928]; exonucleolytic trimming to generate mature 3'-end of 5.8S rRNA from tricistronic rRNA transcript (SSU-rRNA, 5.8S rRNA, LSU-rRNA) [GO:0000467]; isotype switching [GO:0045190]; nuclear polyadenylation-dependent rRNA catabolic process [GO:0071035]; nuclear polyadenylation-de…	GO:0000175; GO:0000176; GO:0000177; GO:0000178; GO:0000467; GO:0003723; GO:0005634; GO:0005654; GO:0005730; GO:0005737; GO:0005829; GO:0006364; GO:0034427; GO:0034475; GO:0035327; GO:0043488; GO:0043928; GO:0045006; GO:0045190; GO:0045830; GO:0071034; GO:0071035; GO:0071038; GO:0071049; GO:0071051	cytoplasm [GO:0005737]; cytoplasmic exosome (RNase complex) [GO:0000177]; cytosol [GO:0005829]; exosome (RNase complex) [GO:0000178]; nuclear exosome (RNase complex) [GO:0000176]; nucleolus [GO:0005730]; nucleoplasm [GO:0005654]; nucleus [GO:0005634]; transcriptionally active chromatin [GO:0035327]	3'-5'-exoribonuclease activity [GO:0000175]; RNA binding [GO:0003723]	3'-5'-exoribonuclease activity [GO:0000175]; RNA binding [GO:0003723]	RRP40 family	2NN6;6D6Q;6D6R;6H25;					hsa:51010;	IPR026699;IPR004088;IPR036612;IPR012340;IPR037319;	PTHR21321;	R-HSA-380994;R-HSA-429958;R-HSA-450385;R-HSA-450513;R-HSA-450604;R-HSA-6791226;
Q9NQT4	EXOS5_HUMAN	Homo sapiens (Human)	Exosome complex component RRP46 (Chronic myelogenous leukemia tumor antigen 28) (Exosome component 5) (Ribosomal RNA-processing protein 46) (p12B)	EXOSC5 CML28 RRP46	ENST00000221233;	NP_064543.3;	defense response to virus [GO:0051607]; DNA deamination [GO:0045006]; exonucleolytic catabolism of deadenylated mRNA [GO:0043928]; nuclear mRNA surveillance [GO:0071028]; nuclear-transcribed mRNA catabolic process, exonucleolytic, 3'-5' [GO:0034427]; polyadenylation-dependent snoRNA 3'-end processing [GO:0071051]; regulation of mRNA stability [GO:0043488]; rRNA catabolic process [GO:0016075]; rRN…	GO:0000175; GO:0000176; GO:0000177; GO:0000178; GO:0003723; GO:0005654; GO:0005730; GO:0005737; GO:0005829; GO:0006364; GO:0016075; GO:0034427; GO:0034475; GO:0035327; GO:0043488; GO:0043928; GO:0045006; GO:0051607; GO:0071028; GO:0071051	cytoplasm [GO:0005737]; cytoplasmic exosome (RNase complex) [GO:0000177]; cytosol [GO:0005829]; exosome (RNase complex) [GO:0000178]; nuclear exosome (RNase complex) [GO:0000176]; nucleolus [GO:0005730]; nucleoplasm [GO:0005654]; transcriptionally active chromatin [GO:0035327]	3'-5'-exoribonuclease activity [GO:0000175]; RNA binding [GO:0003723]	3'-5'-exoribonuclease activity [GO:0000175]; RNA binding [GO:0003723]	RNase PH family	2NN6;6D6Q;6D6R;6H25;					hsa:56915;	IPR001247;IPR015847;IPR036345;IPR027408;IPR020568;		R-HSA-380994;R-HSA-429958;R-HSA-450385;R-HSA-450513;R-HSA-450604;R-HSA-6791226;
Q96B26	EXOS8_HUMAN	Homo sapiens (Human)	Exosome complex component RRP43 (Exosome component 8) (Opa-interacting protein 2) (OIP-2) (Ribosomal RNA-processing protein 43) (p9)	EXOSC8 OIP2 RRP43	ENST00000389704;	NP_852480.1;	exonucleolytic catabolism of deadenylated mRNA [GO:0043928]; exonucleolytic trimming to generate mature 3'-end of 5.8S rRNA from tricistronic rRNA transcript (SSU-rRNA, 5.8S rRNA, LSU-rRNA) [GO:0000467]; nuclear mRNA surveillance [GO:0071028]; nuclear polyadenylation-dependent mRNA catabolic process [GO:0071042]; nuclear polyadenylation-dependent rRNA catabolic process [GO:0071035]; nuclear polya…	GO:0000176; GO:0000177; GO:0000178; GO:0000467; GO:0001650; GO:0005634; GO:0005654; GO:0005694; GO:0005737; GO:0005829; GO:0006364; GO:0016075; GO:0034427; GO:0034473; GO:0034475; GO:0034476; GO:0035925; GO:0042802; GO:0043231; GO:0043488; GO:0043928; GO:0071028; GO:0071035; GO:0071038; GO:0071042	chromosome [GO:0005694]; cytoplasm [GO:0005737]; cytoplasmic exosome (RNase complex) [GO:0000177]; cytosol [GO:0005829]; exosome (RNase complex) [GO:0000178]; fibrillar center [GO:0001650]; intracellular membrane-bounded organelle [GO:0043231]; nuclear exosome (RNase complex) [GO:0000176]; nucleoplasm [GO:0005654]; nucleus [GO:0005634]	identical protein binding [GO:0042802]; mRNA 3'-UTR AU-rich region binding [GO:0035925]	identical protein binding [GO:0042802]; mRNA 3'-UTR AU-rich region binding [GO:0035925]	RNase PH family	2NN6;6D6Q;6D6R;6H25;					hsa:11340;	IPR001247;IPR015847;IPR036345;IPR027408;IPR020568;IPR033196;	PTHR11097:SF9;	R-HSA-380994;R-HSA-429958;R-HSA-450385;R-HSA-450513;R-HSA-450604;R-HSA-6791226;
P50502	F10A1_HUMAN	Homo sapiens (Human)	Hsc70-interacting protein (Hip) (Aging-associated protein 2) (Progesterone receptor-associated p48 protein) (Protein FAM10A1) (Putative tumor suppressor ST13) (Renal carcinoma antigen NY-REN-33) (Suppression of tumorigenicity 13 protein)	ST13 AAG2 FAM10A1 HIP SNC6	ENST00000216218;	NP_003923.2;	chaperone cofactor-dependent protein refolding [GO:0051085]; negative regulation of protein refolding [GO:0061084]; protein-containing complex assembly [GO:0065003]; protein folding [GO:0006457]; response to bacterium [GO:0009617]	GO:0005737; GO:0005829; GO:0006457; GO:0009617; GO:0019904; GO:0030544; GO:0030674; GO:0031072; GO:0032564; GO:0032991; GO:0042802; GO:0044877; GO:0046983; GO:0051082; GO:0051085; GO:0051087; GO:0061084; GO:0065003; GO:0070062	cytoplasm [GO:0005737]; cytosol [GO:0005829]; extracellular exosome [GO:0070062]; protein-containing complex [GO:0032991]	chaperone binding [GO:0051087]; dATP binding [GO:0032564]; heat shock protein binding [GO:0031072]; Hsp70 protein binding [GO:0030544]; identical protein binding [GO:0042802]; protein-containing complex binding [GO:0044877]; protein dimerization activity [GO:0046983]; protein domain specific binding [GO:0019904]; protein-macromolecule adaptor activity [GO:0030674]; unfolded protein binding [GO:00…	chaperone binding [GO:0051087]; dATP binding [GO:0032564]; heat shock protein binding [GO:0031072]; Hsp70 protein binding [GO:0030544]; identical protein binding [GO:0042802]; protein-containing complex binding [GO:0044877]; protein dimerization activity [GO:0046983]; protein domain specific binding [GO:0019904]; protein-macromolecule adaptor activity [GO:0030674]; unfolded protein binding [GO:00…	FAM10 family	1UZS;					hsa:6767;	IPR034649;IPR041243;IPR006636;IPR013026;IPR011990;IPR019734;		R-HSA-3371453;
Q9NZB2	F120A_HUMAN	Homo sapiens (Human)	Constitutive coactivator of PPAR-gamma-like protein 1 (Oxidative stress-associated Src activator) (Protein FAM120A)	FAM120A C9orf10 KIAA0183 OSSA	ENST00000277165 [Q9NZB2-1];ENST00000375389 [Q9NZB2-2];	NP_001273651.1;NP_001273652.1 [Q9NZB2-5];NP_001273653.1 [Q9NZB2-2];NP_055427.2 [Q9NZB2-1];XP_011516714.1 [Q9NZB2-6];		GO:0003723; GO:0005634; GO:0005829; GO:0005886; GO:0016020	cytosol [GO:0005829]; membrane [GO:0016020]; nucleus [GO:0005634]; plasma membrane [GO:0005886]	RNA binding [GO:0003723]	RNA binding [GO:0003723]	Constitutive coactivator of PPAR-gamma family				CHEMBL4295966;		hsa:23196;	IPR026784;IPR029060;	PTHR15976;
Q96A26	F162A_HUMAN	Homo sapiens (Human)	Protein FAM162A (E2-induced gene 5 protein) (Growth and transformation-dependent protein) (HGTD-P)	FAM162A C3orf28 E2IG5 DC16 FWP001	ENST00000477892;	NP_055182.3;	activation of cysteine-type endopeptidase activity involved in apoptotic process [GO:0006919]; cellular response to hypoxia [GO:0071456]; neuron apoptotic process [GO:0051402]; positive regulation of apoptotic process [GO:0043065]; positive regulation of release of cytochrome c from mitochondria [GO:0090200]	GO:0005739; GO:0005829; GO:0006919; GO:0016021; GO:0031966; GO:0043065; GO:0051402; GO:0071456; GO:0090200	cytosol [GO:0005829]; integral component of membrane [GO:0016021]; mitochondrial membrane [GO:0031966]; mitochondrion [GO:0005739]			UPF0389 family						hsa:26355;	IPR009432;	PTHR13674;
Q9UBU6	FA8A1_HUMAN	Homo sapiens (Human)	Protein FAM8A1 (Autosomal highly conserved protein)	FAM8A1 AHCP	ENST00000259963;	NP_057339.1;	ubiquitin-dependent ERAD pathway [GO:0030433]	GO:0000836; GO:0016021; GO:0030433	Hrd1p ubiquitin ligase complex [GO:0000836]; integral component of membrane [GO:0016021]									hsa:51439;	IPR039871;IPR010432;	PTHR13659;
Q8NCA5	FA98A_HUMAN	Homo sapiens (Human)	Protein FAM98A	FAM98A	ENST00000238823;	NP_056290.3;	lysosome localization [GO:0032418]; positive regulation of cell population proliferation [GO:0008284]; positive regulation of gene expression [GO:0010628]; positive regulation of ruffle assembly [GO:1900029]; protein methylation [GO:0006479]	GO:0003723; GO:0006479; GO:0008276; GO:0008284; GO:0010628; GO:0032418; GO:0072669; GO:1900029	tRNA-splicing ligase complex [GO:0072669]	protein methyltransferase activity [GO:0008276]; RNA binding [GO:0003723]	protein methyltransferase activity [GO:0008276]; RNA binding [GO:0003723]	FAM98 family						hsa:25940;	IPR018797;	PTHR31353;
Q96K12	FACR2_HUMAN	Homo sapiens (Human)	Fatty acyl-CoA reductase 2 (EC 1.2.1.84) (Male sterility domain-containing protein 1)	FAR2 MLSTD1	ENST00000182377 [Q96K12-1];ENST00000536681 [Q96K12-1];ENST00000547116 [Q96K12-2];	NP_001258712.1 [Q96K12-1];NP_060569.3 [Q96K12-1];	lipid metabolic process [GO:0006629]; long-chain fatty-acyl-CoA metabolic process [GO:0035336]; wax biosynthetic process [GO:0010025]	GO:0005777; GO:0005778; GO:0005779; GO:0006629; GO:0010025; GO:0035336; GO:0043231; GO:0080019; GO:0102965	integral component of peroxisomal membrane [GO:0005779]; intracellular membrane-bounded organelle [GO:0043231]; peroxisomal membrane [GO:0005778]; peroxisome [GO:0005777]	alcohol-forming fatty acyl-CoA reductase activity [GO:0102965]; fatty-acyl-CoA reductase (alcohol-forming) activity [GO:0080019]	alcohol-forming fatty acyl-CoA reductase activity [GO:0102965]; fatty-acyl-CoA reductase (alcohol-forming) activity [GO:0080019]	Fatty acyl-CoA reductase family					SLP:000000209;	hsa:55711;	IPR026055;IPR033640;IPR013120;IPR036291;	PTHR11011;	R-HSA-9640463;
Q7L8L6	FAKD5_HUMAN	Homo sapiens (Human)	FAST kinase domain-containing protein 5, mitochondrial	FASTKD5 KIAA1792	ENST00000380266;	NP_068598.1;	mitochondrial RNA processing [GO:0000963]; mRNA processing [GO:0006397]; regulation of mitochondrial mRNA stability [GO:0044528]	GO:0000963; GO:0003723; GO:0005739; GO:0006397; GO:0019843; GO:0035770; GO:0042645; GO:0044528	mitochondrial nucleoid [GO:0042645]; mitochondrion [GO:0005739]; ribonucleoprotein granule [GO:0035770]	RNA binding [GO:0003723]; rRNA binding [GO:0019843]	RNA binding [GO:0003723]; rRNA binding [GO:0019843]	FAST kinase family						hsa:60493;	IPR013579;IPR010622;IPR013584;
Q9UBX5	FBLN5_HUMAN	Homo sapiens (Human)	Fibulin-5 (FIBL-5) (Developmental arteries and neural crest EGF-like protein) (Dance) (Urine p50 protein) (UP50)	FBLN5 DANCE UNQ184/PRO210	ENST00000342058;	NP_006320.2;	cell-matrix adhesion [GO:0007160]; elastic fiber assembly [GO:0048251]; extracellular matrix organization [GO:0030198]; protein localization to cell surface [GO:0034394]; regulation of removal of superoxide radicals [GO:2000121]; secretion [GO:0046903]	GO:0005178; GO:0005509; GO:0005576; GO:0005615; GO:0007160; GO:0008022; GO:0030198; GO:0031012; GO:0034394; GO:0042803; GO:0046903; GO:0048251; GO:0062023; GO:0070062; GO:2000121	collagen-containing extracellular matrix [GO:0062023]; extracellular exosome [GO:0070062]; extracellular matrix [GO:0031012]; extracellular region [GO:0005576]; extracellular space [GO:0005615]	calcium ion binding [GO:0005509]; integrin binding [GO:0005178]; protein C-terminus binding [GO:0008022]; protein homodimerization activity [GO:0042803]	calcium ion binding [GO:0005509]; integrin binding [GO:0005178]; protein C-terminus binding [GO:0008022]; protein homodimerization activity [GO:0042803]	Fibulin family						hsa:10516;	IPR026823;IPR001881;IPR000742;IPR000152;IPR018097;IPR037288;IPR009030;	PTHR24050:SF21;	R-HSA-1566948;R-HSA-2129379;
P35555	FBN1_HUMAN	Homo sapiens (Human)	Fibrillin-1 [Cleaved into: Asprosin]	FBN1 FBN	ENST00000316623;	NP_000129.3;	activation of protein kinase A activity [GO:0034199]; anatomical structure morphogenesis [GO:0009653]; camera-type eye development [GO:0043010]; cell adhesion mediated by integrin [GO:0033627]; cellular protein metabolic process [GO:0044267]; cellular response to insulin-like growth factor stimulus [GO:1990314]; cellular response to transforming growth factor beta stimulus [GO:0071560]; embryonic…	GO:0001501; GO:0001527; GO:0001656; GO:0005178; GO:0005179; GO:0005201; GO:0005509; GO:0005576; GO:0005604; GO:0005615; GO:0005788; GO:0006006; GO:0007507; GO:0008201; GO:0009653; GO:0010737; GO:0030023; GO:0030198; GO:0031012; GO:0033627; GO:0034199; GO:0035582; GO:0035583; GO:0042593; GO:0042802; GO:0043010; GO:0043687; GO:0044267; GO:0044877; GO:0045671; GO:0048048; GO:0048050; GO:0062023; GO:…	basement membrane [GO:0005604]; collagen-containing extracellular matrix [GO:0062023]; endoplasmic reticulum lumen [GO:0005788]; extracellular matrix [GO:0031012]; extracellular region [GO:0005576]; extracellular space [GO:0005615]; microfibril [GO:0001527]	calcium ion binding [GO:0005509]; extracellular matrix constituent conferring elasticity [GO:0030023]; extracellular matrix structural constituent [GO:0005201]; heparin binding [GO:0008201]; hormone activity [GO:0005179]; identical protein binding [GO:0042802]; integrin binding [GO:0005178]; protein-containing complex binding [GO:0044877]	calcium ion binding [GO:0005509]; extracellular matrix constituent conferring elasticity [GO:0030023]; extracellular matrix structural constituent [GO:0005201]; heparin binding [GO:0008201]; hormone activity [GO:0005179]; identical protein binding [GO:0042802]; integrin binding [GO:0005178]; protein-containing complex binding [GO:0044877]	Fibrillin family	1APJ;1EMN;1EMO;1LMJ;1UZJ;1UZK;1UZP;1UZQ;2M74;2W86;5MS9;					hsa:2200;	IPR026823;IPR001881;IPR000742;IPR000152;IPR018097;IPR011398;IPR040872;IPR009030;IPR017878;IPR036773;	PTHR24039:SF22;	R-HSA-1474228;R-HSA-1566948;R-HSA-2129379;R-HSA-216083;R-HSA-381426;R-HSA-8957275;
P35556	FBN2_HUMAN	Homo sapiens (Human)	Fibrillin-2 [Cleaved into: Fibrillin-2 C-terminal peptide]	FBN2	ENST00000262464 [P35556-1];ENST00000508053 [P35556-1];	NP_001990.2 [P35556-1];	anatomical structure morphogenesis [GO:0009653]; bone trabecula formation [GO:0060346]; camera-type eye development [GO:0043010]; embryonic eye morphogenesis [GO:0048048]; embryonic limb morphogenesis [GO:0030326]; extracellular matrix organization [GO:0030198]; positive regulation of bone mineralization [GO:0030501]; positive regulation of osteoblast differentiation [GO:0045669]; sequestering of…	GO:0001527; GO:0005201; GO:0005509; GO:0005576; GO:0009653; GO:0030023; GO:0030198; GO:0030326; GO:0030501; GO:0031012; GO:0035583; GO:0043010; GO:0045669; GO:0048048; GO:0060346; GO:0062023	collagen-containing extracellular matrix [GO:0062023]; extracellular matrix [GO:0031012]; extracellular region [GO:0005576]; microfibril [GO:0001527]	calcium ion binding [GO:0005509]; extracellular matrix constituent conferring elasticity [GO:0030023]; extracellular matrix structural constituent [GO:0005201]	calcium ion binding [GO:0005509]; extracellular matrix constituent conferring elasticity [GO:0030023]; extracellular matrix structural constituent [GO:0005201]	Fibrillin family			DB11093;DB11348;DB14481;			hsa:2201;	IPR026823;IPR001881;IPR013032;IPR000742;IPR000152;IPR018097;IPR011398;IPR040872;IPR009030;IPR017878;IPR036773;	PTHR24039:SF26;	R-HSA-1474228;R-HSA-1566948;R-HSA-2129379;
Q96AY3	FKB10_HUMAN	Homo sapiens (Human)	Peptidyl-prolyl cis-trans isomerase FKBP10 (PPIase FKBP10) (EC 5.2.1.8) (65 kDa FK506-binding protein) (65 kDa FKBP) (FKBP-65) (FK506-binding protein 10) (FKBP-10) (Immunophilin FKBP65) (Rotamase)	FKBP10 FKBP65 PSEC0056	ENST00000321562 [Q96AY3-1];	NP_068758.3 [Q96AY3-1];	aorta morphogenesis [GO:0035909]; collagen fibril organization [GO:0030199]; extracellular matrix assembly [GO:0085029]; in utero embryonic development [GO:0001701]; peptidyl-lysine hydroxylation [GO:0017185]; peptidyl-proline modification [GO:0018208]; wound healing [GO:0042060]	GO:0001701; GO:0003755; GO:0005509; GO:0005528; GO:0005758; GO:0005783; GO:0005788; GO:0016020; GO:0017185; GO:0018208; GO:0030199; GO:0035909; GO:0042060; GO:0085029	endoplasmic reticulum [GO:0005783]; endoplasmic reticulum lumen [GO:0005788]; membrane [GO:0016020]; mitochondrial intermembrane space [GO:0005758]	calcium ion binding [GO:0005509]; FK506 binding [GO:0005528]; peptidyl-prolyl cis-trans isomerase activity [GO:0003755]	calcium ion binding [GO:0005509]; FK506 binding [GO:0005528]; peptidyl-prolyl cis-trans isomerase activity [GO:0003755]			Q96AY3;				hsa:60681;	IPR011992;IPR018247;IPR002048;IPR001179;
Q5T1M5	FKB15_HUMAN	Homo sapiens (Human)	FK506-binding protein 15 (FKBP-15) (133 kDa FK506-binding protein) (133 kDa FKBP) (FKBP-133) (WASP- and FKBP-like protein) (WAFL)	FKBP15 KIAA0674	ENST00000238256 [Q5T1M5-1];ENST00000414250 [Q5T1M5-3];ENST00000446284 [Q5T1M5-1];	NP_056073.1 [Q5T1M5-1];XP_006717081.1 [Q5T1M5-2];	endocytosis [GO:0006897]; negative regulation of phosphatase activity [GO:0010923]	GO:0003755; GO:0003779; GO:0005769; GO:0006897; GO:0010923; GO:0015629; GO:0016020; GO:0030426	actin cytoskeleton [GO:0015629]; early endosome [GO:0005769]; growth cone [GO:0030426]; membrane [GO:0016020]	actin binding [GO:0003779]; peptidyl-prolyl cis-trans isomerase activity [GO:0003755]	actin binding [GO:0003779]; peptidyl-prolyl cis-trans isomerase activity [GO:0003755]	FKBP-type PPIase family						hsa:23307;	IPR001179;
Q9Y680	FKBP7_HUMAN	Homo sapiens (Human)	Peptidyl-prolyl cis-trans isomerase FKBP7 (PPIase FKBP7) (EC 5.2.1.8) (23 kDa FK506-binding protein) (23 kDa FKBP) (FKBP-23) (FK506-binding protein 7) (FKBP-7) (Rotamase)	FKBP7 FKBP23 UNQ670/PRO1304	ENST00000233092 [Q9Y680-1];ENST00000424785 [Q9Y680-2];ENST00000434643 [Q9Y680-3];	NP_001128684.1 [Q9Y680-3];NP_851939.1 [Q9Y680-2];	peptidyl-proline modification [GO:0018208]	GO:0003755; GO:0005509; GO:0005528; GO:0005783; GO:0005788; GO:0018208	endoplasmic reticulum [GO:0005783]; endoplasmic reticulum lumen [GO:0005788]	calcium ion binding [GO:0005509]; FK506 binding [GO:0005528]; peptidyl-prolyl cis-trans isomerase activity [GO:0003755]	calcium ion binding [GO:0005509]; FK506 binding [GO:0005528]; peptidyl-prolyl cis-trans isomerase activity [GO:0003755]							hsa:51661;	IPR011992;IPR018247;IPR002048;IPR001179;
Q13045	FLII_HUMAN	Homo sapiens (Human)	Protein flightless-1 homolog	FLII FLIL	ENST00000327031 [Q13045-1];ENST00000545457 [Q13045-2];ENST00000579294 [Q13045-3];ENST00000638207 [Q13045-1];ENST00000638404 [Q13045-2];ENST00000638812 [Q13045-3];	NP_001243193.1 [Q13045-3];NP_001243194.1 [Q13045-2];NP_002009.1 [Q13045-1];	actin filament severing [GO:0051014]; actin polymerization or depolymerization [GO:0008154]; barbed-end actin filament capping [GO:0051016]; multicellular organism development [GO:0007275]; myofibril assembly [GO:0030239]	GO:0003779; GO:0005546; GO:0005634; GO:0005654; GO:0005737; GO:0005829; GO:0005903; GO:0005925; GO:0007275; GO:0008154; GO:0015629; GO:0030239; GO:0034451; GO:0051014; GO:0051015; GO:0051016	actin cytoskeleton [GO:0015629]; brush border [GO:0005903]; centriolar satellite [GO:0034451]; cytoplasm [GO:0005737]; cytosol [GO:0005829]; focal adhesion [GO:0005925]; nucleoplasm [GO:0005654]; nucleus [GO:0005634]	actin binding [GO:0003779]; actin filament binding [GO:0051015]; phosphatidylinositol-4,5-bisphosphate binding [GO:0005546]	actin binding [GO:0003779]; actin filament binding [GO:0051015]; phosphatidylinositol-4,5-bisphosphate binding [GO:0005546]							hsa:2314;	IPR029006;IPR029919;IPR007123;IPR001611;IPR003591;IPR032675;IPR007122;	PTHR11977;PTHR11977:SF85;
Q14254	FLOT2_HUMAN	Homo sapiens (Human)	Flotillin-2 (Epidermal surface antigen) (ESA) (Membrane component chromosome 17 surface marker 1)	FLOT2 ESA1 M17S1	ENST00000394908;	NP_004466.2;XP_016879883.1;XP_016879884.1;	cell adhesion [GO:0007155]; epidermis development [GO:0008544]; membrane raft assembly [GO:0001765]; negative regulation of amyloid precursor protein catabolic process [GO:1902992]; negative regulation of gene expression [GO:0010629]; positive regulation of establishment of T cell polarity [GO:1903905]; positive regulation of NF-kappaB transcription factor activity [GO:0051092]; protein localizat…	GO:0001765; GO:0001931; GO:0005768; GO:0005886; GO:0005901; GO:0005912; GO:0005925; GO:0007155; GO:0008544; GO:0010629; GO:0016020; GO:0016323; GO:0016600; GO:0030027; GO:0030139; GO:0031410; GO:0031982; GO:0043231; GO:0044291; GO:0044860; GO:0045661; GO:0048471; GO:0050821; GO:0051092; GO:0060544; GO:0070062; GO:0072659; GO:1902992; GO:1903905	adherens junction [GO:0005912]; basolateral plasma membrane [GO:0016323]; caveola [GO:0005901]; cell-cell contact zone [GO:0044291]; cytoplasmic vesicle [GO:0031410]; endocytic vesicle [GO:0030139]; endosome [GO:0005768]; extracellular exosome [GO:0070062]; flotillin complex [GO:0016600]; focal adhesion [GO:0005925]; intracellular membrane-bounded organelle [GO:0043231]; lamellipodium [GO:0030027…			Band 7/mec-2 family, Flotillin subfamily						hsa:2319;	IPR001107;IPR036013;IPR031905;IPR027705;	PTHR13806;	R-HSA-5213460;R-HSA-5675482;R-HSA-8849932;
Q06787	FMR1_HUMAN	Homo sapiens (Human)	Synaptic functional regulator FMR1 (Fragile X mental retardation protein 1) (FMRP) (Protein FMR-1)	FMR1	ENST00000218200 [Q06787-9];ENST00000370470 [Q06787-6];ENST00000370471 [Q06787-10];ENST00000370475 [Q06787-1];ENST00000440235 [Q06787-8];	NP_001172004.1 [Q06787-10];NP_001172005.1 [Q06787-9];NP_001172010.1 [Q06787-11];NP_001172011.1 [Q06787-8];NP_002015.1 [Q06787-1];	cellular response to DNA damage stimulus [GO:0006974]; cellular response to hydroxyurea [GO:0072711]; cellular response to UV [GO:0034644]; cellular response to virus [GO:0098586]; gene silencing by RNA [GO:0031047]; glutamate receptor signaling pathway [GO:0007215]; modulation by host of viral RNA genome replication [GO:0044830]; mRNA processing [GO:0006397]; mRNA transport [GO:0051028]; negativ…	GO:0000381; GO:0000775; GO:0001934; GO:0002092; GO:0002151; GO:0003682; GO:0003723; GO:0003729; GO:0003730; GO:0005634; GO:0005654; GO:0005694; GO:0005730; GO:0005737; GO:0005829; GO:0005844; GO:0005845; GO:0006397; GO:0006974; GO:0007215; GO:0007399; GO:0008017; GO:0008266; GO:0008380; GO:0010369; GO:0010494; GO:0014069; GO:0015030; GO:0016020; GO:0016032; GO:0017148; GO:0019897; GO:0030371; GO:…	axon [GO:0030424]; axon terminus [GO:0043679]; Cajal body [GO:0015030]; cell projection [GO:0042995]; chromocenter [GO:0010369]; chromosome [GO:0005694]; chromosome, centromeric region [GO:0000775]; cytoplasm [GO:0005737]; cytoplasmic ribonucleoprotein granule [GO:0036464]; cytoplasmic stress granule [GO:0010494]; cytosol [GO:0005829]; dendrite [GO:0030425]; dendritic filopodium [GO:1902737]; den…	chromatin binding [GO:0003682]; dynein complex binding [GO:0070840]; G-quadruplex RNA binding [GO:0002151]; identical protein binding [GO:0042802]; ion channel binding [GO:0044325]; methylated histone binding [GO:0035064]; microtubule binding [GO:0008017]; miRNA binding [GO:0035198]; mRNA 3'-UTR binding [GO:0003730]; mRNA 5'-UTR binding [GO:0048027]; mRNA binding [GO:0003729]; poly(G) binding [GO…	chromatin binding [GO:0003682]; dynein complex binding [GO:0070840]; G-quadruplex RNA binding [GO:0002151]; identical protein binding [GO:0042802]; ion channel binding [GO:0044325]; methylated histone binding [GO:0035064]; microtubule binding [GO:0008017]; miRNA binding [GO:0035198]; mRNA 3'-UTR binding [GO:0003730]; mRNA 5'-UTR binding [GO:0048027]; mRNA binding [GO:0003729]; poly(G) binding [GO…	FMR1 family	2BKD;2FMR;2LA5;2QND;4OVA;4QVZ;4QW2;5DE5;5DE8;5DEA;5UWJ;5UWO;					hsa:2332;	IPR008395;IPR040148;IPR040472;IPR032196;IPR022034;IPR004087;IPR004088;IPR036612;IPR041560;	PTHR10603;
Q8TF40	FNIP1_HUMAN	Homo sapiens (Human)	Folliculin-interacting protein 1	FNIP1 KIAA1961	ENST00000307968 [Q8TF40-3];ENST00000510461 [Q8TF40-1];ENST00000511848 [Q8TF40-2];	NP_001008738.2 [Q8TF40-3];NP_001333042.1 [Q8TF40-2];NP_588613.2 [Q8TF40-1];	cellular response to starvation [GO:0009267]; immature B cell differentiation [GO:0002327]; negative regulation of cysteine-type endopeptidase activity involved in apoptotic process [GO:0043154]; negative regulation of TOR signaling [GO:0032007]; negative regulation of transcription by RNA polymerase II [GO:0000122]; positive regulation of B cell apoptotic process [GO:0002904]; positive regulatio…	GO:0000122; GO:0001932; GO:0001934; GO:0002327; GO:0002904; GO:0005085; GO:0005737; GO:0005765; GO:0005829; GO:0009267; GO:0019899; GO:0031334; GO:0031929; GO:0032007; GO:0032008; GO:0033138; GO:0042030; GO:0043154; GO:0051087; GO:2000973	cytoplasm [GO:0005737]; cytosol [GO:0005829]; lysosomal membrane [GO:0005765]	ATPase inhibitor activity [GO:0042030]; chaperone binding [GO:0051087]; enzyme binding [GO:0019899]; guanyl-nucleotide exchange factor activity [GO:0005085]	ATPase inhibitor activity [GO:0042030]; chaperone binding [GO:0051087]; enzyme binding [GO:0019899]; guanyl-nucleotide exchange factor activity [GO:0005085]	FNIP family						hsa:96459;	IPR037545;IPR028086;IPR026156;IPR028085;IPR028084;		R-HSA-9639288;
Q16658	FSCN1_HUMAN	Homo sapiens (Human)	Fascin (55 kDa actin-bundling protein) (Singed-like protein) (p55)	FSCN1 FAN1 HSN SNL	ENST00000382361;	NP_003079.1;	actin cytoskeleton organization [GO:0030036]; actin filament bundle assembly [GO:0051017]; cell-cell junction assembly [GO:0007043]; cell migration [GO:0016477]; cell motility [GO:0048870]; cytokine-mediated signaling pathway [GO:0019221]; establishment of apical/basal cell polarity [GO:0035089]; establishment or maintenance of cell polarity [GO:0007163]; microspike assembly [GO:0030035]; paralle…	GO:0001725; GO:0001726; GO:0002102; GO:0003723; GO:0003779; GO:0005737; GO:0005829; GO:0005856; GO:0005902; GO:0005911; GO:0005938; GO:0007043; GO:0007163; GO:0008144; GO:0010592; GO:0015629; GO:0016477; GO:0019221; GO:0030027; GO:0030035; GO:0030036; GO:0030046; GO:0030175; GO:0030426; GO:0030674; GO:0031253; GO:0032534; GO:0032956; GO:0035089; GO:0044393; GO:0045296; GO:0048870; GO:0051015; GO:…	actin cytoskeleton [GO:0015629]; cell-cell junction [GO:0005911]; cell cortex [GO:0005938]; cell projection membrane [GO:0031253]; cytoplasm [GO:0005737]; cytoskeleton [GO:0005856]; cytosol [GO:0005829]; extracellular exosome [GO:0070062]; filopodium [GO:0030175]; growth cone [GO:0030426]; lamellipodium [GO:0030027]; microspike [GO:0044393]; microvillus [GO:0005902]; podosome [GO:0002102]; ruffle…	actin binding [GO:0003779]; actin filament binding [GO:0051015]; cadherin binding [GO:0045296]; drug binding [GO:0008144]; protein-macromolecule adaptor activity [GO:0030674]; RNA binding [GO:0003723]	actin binding [GO:0003779]; actin filament binding [GO:0051015]; cadherin binding [GO:0045296]; drug binding [GO:0008144]; protein-macromolecule adaptor activity [GO:0030674]; RNA binding [GO:0003723]	Fascin family	1DFC;3LLP;3P53;4GOV;4GOY;4GP0;4GP3;6B0T;6I0Z;6I10;6I11;6I12;6I13;6I14;6I15;6I16;6I17;6I18;			CHEMBL4523304;		hsa:6624;	IPR008999;IPR010431;IPR022768;IPR024703;IPR030146;	PTHR10551;PTHR10551:SF23;	R-HSA-6785807;
P09958	FURIN_HUMAN	Homo sapiens (Human)	Furin (EC 3.4.21.75) (Dibasic-processing enzyme) (Paired basic amino acid residue-cleaving enzyme) (PACE)	FURIN FUR PACE PCSK3	ENST00000268171;ENST00000610579;ENST00000618099;ENST00000680053;	NP_001276752.1;NP_001276753.1;NP_002560.1;	amyloid fibril formation [GO:1990000]; blastocyst formation [GO:0001825]; collagen catabolic process [GO:0030574]; cornification [GO:0070268]; dibasic protein processing [GO:0090472]; extracellular matrix disassembly [GO:0022617]; extracellular matrix organization [GO:0030198]; negative regulation of inflammatory response to antigenic stimulus [GO:0002862]; negative regulation of low-density lipo…	GO:0000139; GO:0001825; GO:0002020; GO:0002862; GO:0004175; GO:0004252; GO:0004867; GO:0005576; GO:0005783; GO:0005796; GO:0005802; GO:0005886; GO:0006465; GO:0007179; GO:0008233; GO:0009966; GO:0009986; GO:0010008; GO:0016020; GO:0016485; GO:0016486; GO:0019058; GO:0019082; GO:0022617; GO:0030140; GO:0030173; GO:0030198; GO:0030574; GO:0031638; GO:0032374; GO:0032455; GO:0032804; GO:0032902; GO:…	cell surface [GO:0009986]; endoplasmic reticulum [GO:0005783]; endosome membrane [GO:0010008]; extracellular exosome [GO:0070062]; extracellular region [GO:0005576]; Golgi lumen [GO:0005796]; Golgi membrane [GO:0000139]; integral component of Golgi membrane [GO:0030173]; membrane [GO:0016020]; membrane raft [GO:0045121]; plasma membrane [GO:0005886]; trans-Golgi network [GO:0005802]; trans-Golgi …	endopeptidase activity [GO:0004175]; metal ion binding [GO:0046872]; nerve growth factor binding [GO:0048406]; peptidase activity [GO:0008233]; peptide binding [GO:0042277]; protease binding [GO:0002020]; serine-type endopeptidase activity [GO:0004252]; serine-type endopeptidase inhibitor activity [GO:0004867]	endopeptidase activity [GO:0004175]; metal ion binding [GO:0046872]; nerve growth factor binding [GO:0048406]; peptidase activity [GO:0008233]; peptide binding [GO:0042277]; protease binding [GO:0002020]; serine-type endopeptidase activity [GO:0004252]; serine-type endopeptidase inhibitor activity [GO:0004867]	Peptidase S8 family, Furin subfamily	4OMC;4OMD;4RYD;4Z2A;5JMO;5JXG;5JXH;5JXI;5JXJ;5MIM;6A8Y;6EQV;6EQW;6EQX;6HLB;6HLD;6HLE;6HZA;6HZB;6HZC;6HZD;6YD2;6YD3;6YD4;6YD7;		DB03600;	CHEMBL2611;		hsa:5045;	IPR006212;IPR008979;IPR009030;IPR034182;IPR002884;IPR000209;IPR036852;IPR023827;IPR022398;IPR023828;IPR015500;IPR032815;IPR038466;		R-HSA-1181150;R-HSA-1442490;R-HSA-1566948;R-HSA-1592389;R-HSA-159782;R-HSA-167060;R-HSA-171286;R-HSA-186797;R-HSA-1912420;R-HSA-2173789;R-HSA-5210891;R-HSA-6809371;R-HSA-8963889;R-HSA-9662834;R-HSA-9679191;R-HSA-9694614;R-HSA-977225;
Q9NXK8	FXL12_HUMAN	Homo sapiens (Human)	F-box/LRR-repeat protein 12 (F-box and leucine-rich repeat protein 12) (F-box protein FBL12)	FBXL12 FBL12	ENST00000247977 [Q9NXK8-1];ENST00000585379 [Q9NXK8-2];ENST00000591009 [Q9NXK8-2];	NP_001303865.1;NP_001303866.1 [Q9NXK8-2];NP_001303867.1 [Q9NXK8-2];NP_001303868.1 [Q9NXK8-2];NP_001303869.1 [Q9NXK8-2];NP_001303870.1 [Q9NXK8-2];NP_001303871.1 [Q9NXK8-2];NP_060173.1 [Q9NXK8-1];	entrainment of circadian clock by photoperiod [GO:0043153]; G2/M transition of mitotic cell cycle [GO:0000086]; post-translational protein modification [GO:0043687]; protein polyubiquitination [GO:0000209]; regulation of cell cycle [GO:0051726]; SCF-dependent proteasomal ubiquitin-dependent protein catabolic process [GO:0031146]	GO:0000086; GO:0000209; GO:0005634; GO:0005829; GO:0019005; GO:0031146; GO:0043153; GO:0043687; GO:0051726	cytosol [GO:0005829]; nucleus [GO:0005634]; SCF ubiquitin ligase complex [GO:0019005]									hsa:54850;	IPR036047;IPR001810;IPR032675;		R-HSA-8951664;R-HSA-983168;
P51114	FXR1_HUMAN	Homo sapiens (Human)	Fragile X mental retardation syndrome-related protein 1 (hFXR1p)	FXR1	ENST00000305586 [P51114-3];ENST00000357559 [P51114-1];ENST00000445140 [P51114-2];	NP_001013456.1 [P51114-2];NP_001013457.1 [P51114-3];NP_005078.2 [P51114-1];	apoptotic process [GO:0006915]; cell differentiation [GO:0030154]; muscle organ development [GO:0007517]; negative regulation of translation [GO:0017148]; positive regulation of gene silencing by miRNA [GO:2000637]; positive regulation of protein phosphorylation [GO:0001934]; positive regulation of response to DNA damage stimulus [GO:2001022]; positive regulation of translation [GO:0045727]; regu…	GO:0000381; GO:0001934; GO:0003723; GO:0003730; GO:0005634; GO:0005730; GO:0005737; GO:0005829; GO:0005844; GO:0006915; GO:0007517; GO:0014069; GO:0016020; GO:0017148; GO:0030154; GO:0030424; GO:0030426; GO:0033592; GO:0036464; GO:0042803; GO:0043025; GO:0043034; GO:0043197; GO:0043488; GO:0044326; GO:0045182; GO:0045727; GO:0046982; GO:0048471; GO:0051489; GO:0060538; GO:0098793; GO:0098978; GO:…	axon [GO:0030424]; costamere [GO:0043034]; cytoplasm [GO:0005737]; cytoplasmic ribonucleoprotein granule [GO:0036464]; cytosol [GO:0005829]; dendritic filopodium [GO:1902737]; dendritic spine [GO:0043197]; dendritic spine neck [GO:0044326]; glutamatergic synapse [GO:0098978]; growth cone [GO:0030426]; membrane [GO:0016020]; neuronal cell body [GO:0043025]; nucleolus [GO:0005730]; nucleus [GO:0005…	mRNA 3'-UTR binding [GO:0003730]; protein heterodimerization activity [GO:0046982]; protein homodimerization activity [GO:0042803]; RNA binding [GO:0003723]; RNA strand annealing activity [GO:0033592]; translation regulator activity [GO:0045182]	mRNA 3'-UTR binding [GO:0003730]; protein heterodimerization activity [GO:0046982]; protein homodimerization activity [GO:0042803]; RNA binding [GO:0003723]; RNA strand annealing activity [GO:0033592]; translation regulator activity [GO:0045182]	FMR1 family	2CPQ;3KUF;3O8V;			CHEMBL3879858;		hsa:8087;	IPR008395;IPR040148;IPR040472;IPR022034;IPR032172;IPR032177;IPR004087;IPR004088;IPR036612;IPR041560;	PTHR10603;	R-HSA-6802952;
P51116	FXR2_HUMAN	Homo sapiens (Human)	Fragile X mental retardation syndrome-related protein 2	FXR2 FMR1L2	ENST00000250113;	NP_004851.2;	negative regulation of translation [GO:0017148]; positive regulation of protein phosphorylation [GO:0001934]; positive regulation of response to DNA damage stimulus [GO:2001022]; positive regulation of translation [GO:0045727]; regulation of alternative mRNA splicing, via spliceosome [GO:0000381]; regulation of filopodium assembly [GO:0051489]; regulation of mRNA stability [GO:0043488]	GO:0000381; GO:0001934; GO:0003723; GO:0003730; GO:0005634; GO:0005737; GO:0005829; GO:0005844; GO:0014069; GO:0016020; GO:0017148; GO:0022625; GO:0030424; GO:0030426; GO:0036464; GO:0042802; GO:0042803; GO:0043025; GO:0043197; GO:0043488; GO:0044326; GO:0045182; GO:0045727; GO:0046982; GO:0051489; GO:0098793; GO:1902737; GO:2001022	axon [GO:0030424]; cytoplasm [GO:0005737]; cytoplasmic ribonucleoprotein granule [GO:0036464]; cytosol [GO:0005829]; cytosolic large ribosomal subunit [GO:0022625]; dendritic filopodium [GO:1902737]; dendritic spine [GO:0043197]; dendritic spine neck [GO:0044326]; growth cone [GO:0030426]; membrane [GO:0016020]; neuronal cell body [GO:0043025]; nucleus [GO:0005634]; polysome [GO:0005844]; postsyn…	identical protein binding [GO:0042802]; mRNA 3'-UTR binding [GO:0003730]; protein heterodimerization activity [GO:0046982]; protein homodimerization activity [GO:0042803]; RNA binding [GO:0003723]; translation regulator activity [GO:0045182]	identical protein binding [GO:0042802]; mRNA 3'-UTR binding [GO:0003730]; protein heterodimerization activity [GO:0046982]; protein homodimerization activity [GO:0042803]; RNA binding [GO:0003723]; translation regulator activity [GO:0045182]	FMR1 family	3H8Z;					hsa:9513;	IPR008395;IPR040148;IPR040472;IPR022034;IPR032172;IPR004087;IPR004088;IPR036612;IPR041560;	PTHR10603;
Q8IWF2	FXRD2_HUMAN	Homo sapiens (Human)	FAD-dependent oxidoreductase domain-containing protein 2 (Endoplasmic reticulum flavoprotein associated with degradation)	FOXRED2 ERFAD	ENST00000216187 [Q8IWF2-1];ENST00000397223 [Q8IWF2-1];ENST00000397224 [Q8IWF2-1];	NP_001095841.1 [Q8IWF2-1];NP_079231.4 [Q8IWF2-1];	ubiquitin-dependent ERAD pathway [GO:0030433]	GO:0005788; GO:0016491; GO:0030433; GO:0050660	endoplasmic reticulum lumen [GO:0005788]	flavin adenine dinucleotide binding [GO:0050660]; oxidoreductase activity [GO:0016491]	flavin adenine dinucleotide binding [GO:0050660]; oxidoreductase activity [GO:0016491]	FOXRED2 family						hsa:80020;	IPR036188;
Q9BQS8	FYCO1_HUMAN	Homo sapiens (Human)	FYVE and coiled-coil domain-containing protein 1 (Zinc finger FYVE domain-containing protein 7)	FYCO1 ZFYVE7	ENST00000296137 [Q9BQS8-1];ENST00000535325 [Q9BQS8-4];	NP_078789.2 [Q9BQS8-1];XP_006713396.1 [Q9BQS8-1];XP_006713397.1 [Q9BQS8-1];XP_011532413.1 [Q9BQS8-1];	plus-end-directed vesicle transport along microtubule [GO:0072383]; positive regulation of autophagosome maturation [GO:1901098]	GO:0005764; GO:0005770; GO:0005776; GO:0005794; GO:0016020; GO:0043231; GO:0046872; GO:0072383; GO:1901098	autophagosome [GO:0005776]; Golgi apparatus [GO:0005794]; intracellular membrane-bounded organelle [GO:0043231]; late endosome [GO:0005770]; lysosome [GO:0005764]; membrane [GO:0016020]	metal ion binding [GO:0046872]	metal ion binding [GO:0046872]		5CX3;5D94;7BQI;					hsa:79443;	IPR042654;IPR009038;IPR036598;IPR004012;IPR037213;IPR000306;IPR017455;IPR011011;IPR013083;	PTHR23164:SF18;
Q13283	G3BP1_HUMAN	Homo sapiens (Human)	Ras GTPase-activating protein-binding protein 1 (G3BP-1) (EC 3.6.4.12) (EC 3.6.4.13) (ATP-dependent DNA helicase VIII) (hDH VIII) (GAP SH3 domain-binding protein 1)	G3BP1 G3BP	ENST00000356245 [Q13283-1];ENST00000394123 [Q13283-1];ENST00000522367 [Q13283-2];ENST00000522761 [Q13283-1];ENST00000676827 [Q13283-1];ENST00000676978 [Q13283-1];ENST00000677323 [Q13283-1];ENST00000677381 [Q13283-2];ENST00000678070 [Q13283-1];ENST00000678101 [Q13283-1];ENST00000678925 [Q13283-1];	NP_005745.1 [Q13283-1];NP_938405.1 [Q13283-1];XP_006714812.1;XP_006714813.1;XP_016864411.1;XP_016864412.1;	defense response to virus [GO:0051607]; innate immune response [GO:0045087]; positive regulation of stress granule assembly [GO:0062029]; positive regulation of type I interferon production [GO:0032481]; Ras protein signal transduction [GO:0007265]; stress granule assembly [GO:0034063]; viral process [GO:0016032]	GO:0003677; GO:0003678; GO:0003723; GO:0003724; GO:0003729; GO:0004519; GO:0005524; GO:0005634; GO:0005737; GO:0005829; GO:0005925; GO:0007265; GO:0010494; GO:0016032; GO:0032481; GO:0033677; GO:0034063; GO:0043204; GO:0045087; GO:0051607; GO:0062029; GO:1990904	cytoplasm [GO:0005737]; cytoplasmic stress granule [GO:0010494]; cytosol [GO:0005829]; focal adhesion [GO:0005925]; nucleus [GO:0005634]; perikaryon [GO:0043204]; ribonucleoprotein complex [GO:1990904]	ATP binding [GO:0005524]; DNA/RNA helicase activity [GO:0033677]; DNA binding [GO:0003677]; DNA helicase activity [GO:0003678]; endonuclease activity [GO:0004519]; mRNA binding [GO:0003729]; RNA binding [GO:0003723]; RNA helicase activity [GO:0003724]	ATP binding [GO:0005524]; DNA/RNA helicase activity [GO:0033677]; DNA binding [GO:0003677]; DNA helicase activity [GO:0003678]; endonuclease activity [GO:0004519]; mRNA binding [GO:0003729]; RNA binding [GO:0003723]; RNA helicase activity [GO:0003724]		3Q90;4FCJ;4FCM;4IIA;5FW5;					hsa:10146;	IPR034375;IPR034374;IPR002075;IPR032710;IPR018222;IPR039539;IPR035979;IPR000504;	PTHR10693;PTHR10693:SF21;
Q9UN86	G3BP2_HUMAN	Homo sapiens (Human)	Ras GTPase-activating protein-binding protein 2 (G3BP-2) (GAP SH3 domain-binding protein 2)	G3BP2 KIAA0660	ENST00000357854 [Q9UN86-2];ENST00000359707 [Q9UN86-1];ENST00000395719 [Q9UN86-1];ENST00000676470 [Q9UN86-2];ENST00000676584 [Q9UN86-1];ENST00000676666 [Q9UN86-2];ENST00000676839 [Q9UN86-2];ENST00000676974 [Q9UN86-1];ENST00000677125 [Q9UN86-2];ENST00000677162 [Q9UN86-1];ENST00000677171 [Q9UN86-1];ENST00000677201 [Q9UN86-1];ENST00000677265 [Q9UN86-2];ENST00000677333 [Q9UN86-1];ENST00000677566 [Q9UN…	NP_036429.2 [Q9UN86-1];NP_987100.1 [Q9UN86-2];NP_987101.1 [Q9UN86-1];XP_005263439.1 [Q9UN86-1];XP_005263440.1 [Q9UN86-1];XP_011530743.1 [Q9UN86-1];XP_016864365.1 [Q9UN86-1];XP_016864366.1;XP_016864367.1 [Q9UN86-2];XP_016864368.1 [Q9UN86-2];	cytoplasmic sequestering of NF-kappaB [GO:0007253]; innate immune response [GO:0045087]; mRNA transport [GO:0051028]; positive regulation of stress granule assembly [GO:0062029]; protein homooligomerization [GO:0051260]; Ras protein signal transduction [GO:0007265]; stress granule assembly [GO:0034063]; viral process [GO:0016032]	GO:0003723; GO:0003729; GO:0005737; GO:0005829; GO:0007253; GO:0007265; GO:0010494; GO:0016032; GO:0030159; GO:0034063; GO:0045087; GO:0051028; GO:0051260; GO:0062029; GO:1990904	cytoplasm [GO:0005737]; cytoplasmic stress granule [GO:0010494]; cytosol [GO:0005829]; ribonucleoprotein complex [GO:1990904]	mRNA binding [GO:0003729]; RNA binding [GO:0003723]; signaling receptor complex adaptor activity [GO:0030159]	mRNA binding [GO:0003729]; RNA binding [GO:0003723]; signaling receptor complex adaptor activity [GO:0030159]		5DRV;					hsa:9908;	IPR034377;IPR034376;IPR002075;IPR032710;IPR018222;IPR012677;IPR039539;IPR035979;IPR000504;	PTHR10693;PTHR10693:SF10;
P04406	G3P_HUMAN	Homo sapiens (Human)	Glyceraldehyde-3-phosphate dehydrogenase (GAPDH) (EC 1.2.1.12) (Peptidyl-cysteine S-nitrosylase GAPDH) (EC 2.6.99.-)	GAPDH GAPD CDABP0047 OK/SW-cl.12	ENST00000229239 [P04406-1];ENST00000396858 [P04406-2];ENST00000396859 [P04406-1];ENST00000396861 [P04406-1];ENST00000619601 [P04406-2];	NP_001243728.1 [P04406-2];NP_001276674.1 [P04406-1];NP_001276675.1 [P04406-1];NP_002037.2 [P04406-1];	antimicrobial humoral immune response mediated by antimicrobial peptide [GO:0061844]; canonical glycolysis [GO:0061621]; cellular response to interferon-gamma [GO:0071346]; defense response to fungus [GO:0050832]; gluconeogenesis [GO:0006094]; glycolytic process [GO:0006096]; killing by host of symbiont cells [GO:0051873]; killing of cells of other organism [GO:0031640]; microtubule cytoskeleton …	GO:0000226; GO:0001819; GO:0004365; GO:0005634; GO:0005737; GO:0005811; GO:0005829; GO:0005886; GO:0006094; GO:0006096; GO:0008017; GO:0010951; GO:0015630; GO:0016020; GO:0016241; GO:0017148; GO:0019828; GO:0031640; GO:0031965; GO:0031982; GO:0035605; GO:0035606; GO:0042802; GO:0043231; GO:0048471; GO:0050661; GO:0050821; GO:0050832; GO:0051287; GO:0051402; GO:0051873; GO:0061621; GO:0061844; GO:…	cytoplasm [GO:0005737]; cytosol [GO:0005829]; extracellular exosome [GO:0070062]; GAIT complex [GO:0097452]; intracellular membrane-bounded organelle [GO:0043231]; lipid droplet [GO:0005811]; membrane [GO:0016020]; microtubule cytoskeleton [GO:0015630]; nuclear membrane [GO:0031965]; nucleus [GO:0005634]; perinuclear region of cytoplasm [GO:0048471]; plasma membrane [GO:0005886]; ribonucleoprotei…	aspartic-type endopeptidase inhibitor activity [GO:0019828]; disordered domain specific binding [GO:0097718]; glyceraldehyde-3-phosphate dehydrogenase (NAD+) (phosphorylating) activity [GO:0004365]; identical protein binding [GO:0042802]; microtubule binding [GO:0008017]; NAD binding [GO:0051287]; NADP binding [GO:0050661]; peptidyl-cysteine S-nitrosylase activity [GO:0035605]	aspartic-type endopeptidase inhibitor activity [GO:0019828]; disordered domain specific binding [GO:0097718]; glyceraldehyde-3-phosphate dehydrogenase (NAD+) (phosphorylating) activity [GO:0004365]; identical protein binding [GO:0042802]; microtubule binding [GO:0008017]; NAD binding [GO:0051287]; NADP binding [GO:0050661]; peptidyl-cysteine S-nitrosylase activity [GO:0035605]	Glyceraldehyde-3-phosphate dehydrogenase family	1U8F;1ZNQ;2FEH;3GPD;4WNC;4WNI;6ADE;6IQ6;6M61;6YND;6YNE;6YNF;6YNH;	P04406;	DB07347;DB02059;DB11638;DB09130;DB00157;DB03893;DB09092;	CHEMBL2284;		hsa:2597;	IPR020831;IPR020830;IPR020829;IPR020828;IPR006424;IPR036291;	PTHR10836;	R-HSA-70171;R-HSA-70263;
Q14697	GANAB_HUMAN	Homo sapiens (Human)	Neutral alpha-glucosidase AB (EC 3.2.1.207) (Alpha-glucosidase 2) (Glucosidase II subunit alpha)	GANAB G2AN KIAA0088	ENST00000346178 [Q14697-2];ENST00000356638 [Q14697-1];ENST00000526210 [Q14697-3];ENST00000532402 [Q14697-3];ENST00000534613 [Q14697-3];	NP_001265121.1;NP_001265122.1;NP_001265123.1;NP_938148.1 [Q14697-1];NP_938149.2 [Q14697-2];	carbohydrate metabolic process [GO:0005975]; N-glycan processing [GO:0006491]; protein folding [GO:0006457]; viral protein processing [GO:0019082]	GO:0003723; GO:0004553; GO:0005788; GO:0005794; GO:0005975; GO:0006457; GO:0006491; GO:0016020; GO:0017177; GO:0019082; GO:0030246; GO:0033919; GO:0042470; GO:0043231; GO:0070062; GO:0090599	endoplasmic reticulum lumen [GO:0005788]; extracellular exosome [GO:0070062]; glucosidase II complex [GO:0017177]; Golgi apparatus [GO:0005794]; intracellular membrane-bounded organelle [GO:0043231]; melanosome [GO:0042470]; membrane [GO:0016020]	alpha-glucosidase activity [GO:0090599]; carbohydrate binding [GO:0030246]; glucan 1,3-alpha-glucosidase activity [GO:0033919]; hydrolase activity, hydrolyzing O-glycosyl compounds [GO:0004553]; RNA binding [GO:0003723]	alpha-glucosidase activity [GO:0090599]; carbohydrate binding [GO:0030246]; glucan 1,3-alpha-glucosidase activity [GO:0033919]; hydrolase activity, hydrolyzing O-glycosyl compounds [GO:0004553]; RNA binding [GO:0003723]	Glycosyl hydrolase 31 family			DB00491;	CHEMBL2519;		hsa:23193;	IPR011013;IPR000322;IPR030458;IPR030459;IPR025887;IPR013780;IPR017853;		R-HSA-532668;R-HSA-901042;R-HSA-9683686;R-HSA-9694548;
P62873	GBB1_HUMAN	Homo sapiens (Human)	Guanine nucleotide-binding protein G(I)/G(S)/G(T) subunit beta-1 (Transducin beta chain 1)	GNB1	ENST00000378609 [P62873-1];ENST00000610897 [P62873-1];	NP_001269467.1;NP_001269468.1 [P62873-1];NP_002065.1 [P62873-1];XP_016856548.1 [P62873-1];XP_016856549.1 [P62873-1];XP_016856550.1 [P62873-1];	adenylate cyclase-activating dopamine receptor signaling pathway [GO:0007191]; cardiac muscle cell apoptotic process [GO:0010659]; cell population proliferation [GO:0008283]; cellular response to catecholamine stimulus [GO:0071870]; cellular response to hypoxia [GO:0071456]; cellular response to prostaglandin E stimulus [GO:0071380]; G protein-coupled acetylcholine receptor signaling pathway [GO:…	GO:0001917; GO:0002862; GO:0003924; GO:0005737; GO:0005765; GO:0005829; GO:0005834; GO:0005886; GO:0006457; GO:0007165; GO:0007186; GO:0007191; GO:0007200; GO:0007204; GO:0007213; GO:0007223; GO:0007265; GO:0008283; GO:0010659; GO:0016020; GO:0016056; GO:0030168; GO:0030425; GO:0030507; GO:0031682; GO:0042622; GO:0044297; GO:0044877; GO:0045202; GO:0047391; GO:0050909; GO:0051020; GO:0060041; GO:…	cell body [GO:0044297]; cytoplasm [GO:0005737]; cytosol [GO:0005829]; dendrite [GO:0030425]; extracellular exosome [GO:0070062]; extracellular vesicle [GO:1903561]; heterotrimeric G-protein complex [GO:0005834]; lysosomal membrane [GO:0005765]; membrane [GO:0016020]; photoreceptor disc membrane [GO:0097381]; photoreceptor inner segment [GO:0001917]; photoreceptor outer segment membrane [GO:004262…	alkylglycerophosphoethanolamine phosphodiesterase activity [GO:0047391]; G-protein gamma-subunit binding [GO:0031682]; GTPase activity [GO:0003924]; GTPase binding [GO:0051020]; protein-containing complex binding [GO:0044877]; spectrin binding [GO:0030507]	alkylglycerophosphoethanolamine phosphodiesterase activity [GO:0047391]; G-protein gamma-subunit binding [GO:0031682]; GTPase activity [GO:0003924]; GTPase binding [GO:0051020]; protein-containing complex binding [GO:0044877]; spectrin binding [GO:0030507]	WD repeat G protein beta family	4KFM;4PNK;5HE0;5HE1;5HE2;5HE3;5UKK;5UKL;5UKM;5UZ7;6B3J;6CRK;6D9H;6DDE;6DDF;6E3Y;6EG8;6G79;6GDG;6KPF;6KPG;6LFM;6LFO;6LI3;6LMK;6LML;6M1H;6M1I;6M8S;6N4B;6NI3;6NIY;6OIJ;6OIK;6OMM;6ORV;6OS9;6OSA;6OT0;6P9X;6P9Y;6PB0;6PB1;6PT0;6UUN;6UUS;6UVA;6VCB;6VMS;6VN7;6WHA;6WHC;6WI9;6WPW;6WZG;6X18;6X19;6X1A;6XBJ;6XBK;6XBL;6XBM;6XOX;7C2E;7CFM;7CFN;7CKW;7CKX;7CKY;7CKZ;7CRH;7D76;7D77;7D7M;7JV5;7JVP;7JVQ;7JVR;7K7L;7K7Z…			CHEMBL3883319;		hsa:2782;	IPR020472;IPR001632;IPR016346;IPR015943;IPR001680;IPR019775;IPR017986;IPR036322;	PTHR19850;	R-HSA-1296041;R-HSA-163359;R-HSA-202040;R-HSA-2485179;R-HSA-2514859;R-HSA-381676;R-HSA-381753;R-HSA-392170;R-HSA-392451;R-HSA-392851;R-HSA-400042;R-HSA-4086398;R-HSA-416476;R-HSA-416482;R-HSA-418217;R-HSA-418555;R-HSA-418592;R-HSA-418594;R-HSA-418597;R-HSA-420092;R-HSA-428930;R-HSA-432040;R-HSA-456926;R-HSA-500657;R-HSA-6814122;R-HSA-8964315;R-HSA-8964616;R-HSA-9009391;R-HSA-9660821;R-HSA-997272;
P63218	GBG5_HUMAN	Homo sapiens (Human)	Guanine nucleotide-binding protein G(I)/G(S)/G(O) subunit gamma-5	GNG5 GNGT5	ENST00000370641;ENST00000370645;	NP_005265.1;	G protein-coupled receptor signaling pathway [GO:0007186]; signal transduction [GO:0007165]	GO:0003924; GO:0005834; GO:0005886; GO:0007165; GO:0007186; GO:0016020; GO:0030165; GO:0031680; GO:0031681; GO:0070062	extracellular exosome [GO:0070062]; G-protein beta/gamma-subunit complex [GO:0031680]; heterotrimeric G-protein complex [GO:0005834]; membrane [GO:0016020]; plasma membrane [GO:0005886]	G-protein beta-subunit binding [GO:0031681]; GTPase activity [GO:0003924]; PDZ domain binding [GO:0030165]	G-protein beta-subunit binding [GO:0031681]; GTPase activity [GO:0003924]; PDZ domain binding [GO:0030165]	G protein gamma family						hsa:2787;	IPR015898;IPR036284;IPR001770;	PTHR13809;	R-HSA-1296041;R-HSA-163359;R-HSA-202040;R-HSA-381676;R-HSA-392170;R-HSA-392451;R-HSA-392851;R-HSA-400042;R-HSA-4086398;R-HSA-416476;R-HSA-416482;R-HSA-418217;R-HSA-418555;R-HSA-418592;R-HSA-418594;R-HSA-418597;R-HSA-420092;R-HSA-428930;R-HSA-432040;R-HSA-456926;R-HSA-500657;R-HSA-6814122;R-HSA-8964315;R-HSA-8964616;R-HSA-9009391;R-HSA-9660821;R-HSA-997272;
Q96CN9	GCC1_HUMAN	Homo sapiens (Human)	GRIP and coiled-coil domain-containing protein 1 (Golgi coiled-coil protein 1)	GCC1	ENST00000321407;	NP_078799.2;		GO:0000138; GO:0000139; GO:0005794; GO:0005829; GO:0031267	cytosol [GO:0005829]; Golgi apparatus [GO:0005794]; Golgi membrane [GO:0000139]; Golgi trans cisterna [GO:0000138]	small GTPase binding [GO:0031267]	small GTPase binding [GO:0031267]							hsa:79571;	IPR000237;		R-HSA-6811440;
Q8IWJ2	GCC2_HUMAN	Homo sapiens (Human)	GRIP and coiled-coil domain-containing protein 2 (185 kDa Golgi coiled-coil protein) (GCC185) (CLL-associated antigen KW-11) (CTCL tumor antigen se1-1) (Ran-binding protein 2-like 4) (RanBP2L4) (Renal carcinoma antigen NY-REN-53)	GCC2 KIAA0336 RANBP2L4	ENST00000309863 [Q8IWJ2-1];ENST00000482325 [Q8IWJ2-3];	NP_852118.1 [Q8IWJ2-1];XP_006712934.1;	Golgi ribbon formation [GO:0090161]; late endosome to Golgi transport [GO:0034499]; microtubule anchoring [GO:0034453]; microtubule organizing center organization [GO:0031023]; protein localization to Golgi apparatus [GO:0034067]; protein targeting to lysosome [GO:0006622]; recycling endosome to Golgi transport [GO:0071955]; regulation of protein exit from endoplasmic reticulum [GO:0070861]; retr…	GO:0005654; GO:0005794; GO:0005802; GO:0005829; GO:0006622; GO:0016020; GO:0031023; GO:0031267; GO:0034067; GO:0034453; GO:0034499; GO:0042147; GO:0042802; GO:0070861; GO:0071955; GO:0090161	cytosol [GO:0005829]; Golgi apparatus [GO:0005794]; membrane [GO:0016020]; nucleoplasm [GO:0005654]; trans-Golgi network [GO:0005802]	identical protein binding [GO:0042802]; small GTPase binding [GO:0031267]	identical protein binding [GO:0042802]; small GTPase binding [GO:0031267]		3BBP;					hsa:9648;	IPR032023;IPR000237;		R-HSA-6811440;
Q9BSJ2	GCP2_HUMAN	Homo sapiens (Human)	Gamma-tubulin complex component 2 (GCP-2) (hGCP2) (Gamma-ring complex protein 103 kDa) (h103p) (hGrip103) (Spindle pole body protein Spc97 homolog) (hSpc97)	TUBGCP2 GCP2	ENST00000252936 [Q9BSJ2-1];ENST00000417178 [Q9BSJ2-3];ENST00000543663 [Q9BSJ2-4];	NP_001243546.1 [Q9BSJ2-4];NP_001243547.1 [Q9BSJ2-3];NP_006650.1 [Q9BSJ2-1];	brain development [GO:0007420]; cytoplasmic microtubule organization [GO:0031122]; meiotic cell cycle [GO:0051321]; microtubule nucleation [GO:0007020]; mitotic cell cycle [GO:0000278]; neuron migration [GO:0001764]; protein-containing complex assembly [GO:0065003]; spindle assembly [GO:0051225]	GO:0000278; GO:0000922; GO:0000923; GO:0000930; GO:0001764; GO:0005654; GO:0005813; GO:0005815; GO:0005829; GO:0005881; GO:0007020; GO:0007420; GO:0008275; GO:0016020; GO:0031122; GO:0043015; GO:0051225; GO:0051321; GO:0065003	centrosome [GO:0005813]; cytoplasmic microtubule [GO:0005881]; cytosol [GO:0005829]; equatorial microtubule organizing center [GO:0000923]; gamma-tubulin complex [GO:0000930]; gamma-tubulin small complex [GO:0008275]; membrane [GO:0016020]; microtubule organizing center [GO:0005815]; nucleoplasm [GO:0005654]; spindle pole [GO:0000922]	gamma-tubulin binding [GO:0043015]	gamma-tubulin binding [GO:0043015]	TUBGCP family	6V6B;6V6S;6X0V;7AS4;					hsa:10844;	IPR007259;IPR040457;IPR041470;	PTHR19302;	R-HSA-380270;R-HSA-380320;
Q96CW5	GCP3_HUMAN	Homo sapiens (Human)	Gamma-tubulin complex component 3 (GCP-3) (hGCP3) (Gamma-ring complex protein 104 kDa) (h104p) (hGrip104) (Spindle pole body protein Spc98 homolog) (hSpc98)	TUBGCP3 GCP3	ENST00000261965 [Q96CW5-1];ENST00000375669 [Q96CW5-2];	NP_001273206.1;NP_001273207.1 [Q96CW5-2];NP_001273208.1;NP_006313.1 [Q96CW5-1];	cytoplasmic microtubule organization [GO:0031122]; meiotic cell cycle [GO:0051321]; microtubule nucleation [GO:0007020]; mitotic cell cycle [GO:0000278]; single fertilization [GO:0007338]; spindle assembly [GO:0051225]	GO:0000278; GO:0000923; GO:0000930; GO:0005198; GO:0005200; GO:0005737; GO:0005813; GO:0005814; GO:0005819; GO:0005827; GO:0005829; GO:0007020; GO:0007338; GO:0008275; GO:0016020; GO:0031122; GO:0043015; GO:0051225; GO:0051321	centriole [GO:0005814]; centrosome [GO:0005813]; cytoplasm [GO:0005737]; cytosol [GO:0005829]; equatorial microtubule organizing center [GO:0000923]; gamma-tubulin complex [GO:0000930]; gamma-tubulin small complex [GO:0008275]; membrane [GO:0016020]; polar microtubule [GO:0005827]; spindle [GO:0005819]	gamma-tubulin binding [GO:0043015]; structural constituent of cytoskeleton [GO:0005200]; structural molecule activity [GO:0005198]	gamma-tubulin binding [GO:0043015]; structural constituent of cytoskeleton [GO:0005200]; structural molecule activity [GO:0005198]	TUBGCP family	6V6B;6V6S;6X0U;7AS4;					hsa:10426;	IPR007259;IPR040457;IPR041470;	PTHR19302;	R-HSA-380270;R-HSA-380320;
Q99988	GDF15_HUMAN	Homo sapiens (Human)	Growth/differentiation factor 15 (GDF-15) (Macrophage inhibitory cytokine 1) (MIC-1) (NSAID-activated gene 1 protein) (NAG-1) (NSAID-regulated gene 1 protein) (NRG-1) (Placental TGF-beta) (Placental bone morphogenetic protein) (Prostate differentiation factor)	GDF15 MIC1 PDF PLAB PTGFB	ENST00000252809;	NP_004855.2;	activation of MAPK activity [GO:0000187]; BMP signaling pathway [GO:0030509]; cell-cell signaling [GO:0007267]; glial cell-derived neurotrophic factor receptor signaling pathway [GO:0035860]; negative regulation of growth hormone receptor signaling pathway [GO:0060400]; negative regulation of multicellular organism growth [GO:0040015]; positive regulation of MAPK cascade [GO:0043410]; positive re…	GO:0000187; GO:0002023; GO:0005125; GO:0005576; GO:0005615; GO:0005634; GO:0005737; GO:0005794; GO:0007165; GO:0007179; GO:0007267; GO:0008083; GO:0010862; GO:0030509; GO:0035860; GO:0040015; GO:0042803; GO:0043410; GO:0051897; GO:0060395; GO:0060400; GO:0070062; GO:0070700; GO:1901741	cytoplasm [GO:0005737]; extracellular exosome [GO:0070062]; extracellular region [GO:0005576]; extracellular space [GO:0005615]; Golgi apparatus [GO:0005794]; nucleus [GO:0005634]	BMP receptor binding [GO:0070700]; cytokine activity [GO:0005125]; growth factor activity [GO:0008083]; protein homodimerization activity [GO:0042803]	BMP receptor binding [GO:0070700]; cytokine activity [GO:0005125]; growth factor activity [GO:0008083]; protein homodimerization activity [GO:0042803]	TGF-beta family	5VT2;5VZ3;5VZ4;6Q2J;			CHEMBL3120039;		hsa:9518;	IPR029034;IPR001839;IPR015615;	PTHR11848;
P52306	GDS1_HUMAN	Homo sapiens (Human)	Rap1 GTPase-GDP dissociation stimulator 1 (Exchange factor smgGDS) (SMG GDS protein) (SMG P21 stimulatory GDP/GTP exchange protein)	RAP1GDS1	ENST00000264572 [P52306-6];ENST00000339360 [P52306-5];ENST00000380158 [P52306-3];ENST00000408900 [P52306-2];ENST00000408927 [P52306-1];ENST00000453712 [P52306-4];	NP_001093896.1 [P52306-5];NP_001093897.1 [P52306-1];NP_001093898.1 [P52306-3];NP_001093899.1 [P52306-2];NP_001093900.1 [P52306-6];NP_066982.3 [P52306-4];	myosin filament assembly [GO:0031034]; negative regulation of endoplasmic reticulum calcium ion concentration [GO:0032471]; positive regulation of GTPase activity [GO:0043547]; positive regulation of mitochondrial calcium ion concentration [GO:0051561]; vascular associated smooth muscle contraction [GO:0014829]	GO:0005096; GO:0005739; GO:0005783; GO:0005829; GO:0014829; GO:0031034; GO:0032471; GO:0043547; GO:0051561; GO:0070062	cytosol [GO:0005829]; endoplasmic reticulum [GO:0005783]; extracellular exosome [GO:0070062]; mitochondrion [GO:0005739]	GTPase activator activity [GO:0005096]	GTPase activator activity [GO:0005096]		5XGC;5ZHX;					hsa:5910;	IPR011989;IPR016024;IPR000225;IPR040144;	PTHR10957;
Q92820	GGH_HUMAN	Homo sapiens (Human)	Gamma-glutamyl hydrolase (EC 3.4.19.9) (Conjugase) (GH) (Gamma-Glu-X carboxypeptidase)	GGH	ENST00000260118;	NP_003869.1;	neutrophil degranulation [GO:0043312]; poly-gamma-glutamate metabolic process [GO:0070500]; response to drug [GO:0042493]; response to ethanol [GO:0045471]; response to insulin [GO:0032868]; response to zinc ion [GO:0010043]; tetrahydrofolylpolyglutamate metabolic process [GO:0046900]	GO:0005576; GO:0005615; GO:0005634; GO:0005773; GO:0005829; GO:0008238; GO:0008242; GO:0010043; GO:0032868; GO:0034722; GO:0035578; GO:0035580; GO:0042470; GO:0042493; GO:0043312; GO:0045471; GO:0046900; GO:0070062; GO:0070500; GO:1904724	azurophil granule lumen [GO:0035578]; cytosol [GO:0005829]; extracellular exosome [GO:0070062]; extracellular region [GO:0005576]; extracellular space [GO:0005615]; melanosome [GO:0042470]; nucleus [GO:0005634]; specific granule lumen [GO:0035580]; tertiary granule lumen [GO:1904724]; vacuole [GO:0005773]	exopeptidase activity [GO:0008238]; gamma-glutamyl-peptidase activity [GO:0034722]; omega peptidase activity [GO:0008242]	exopeptidase activity [GO:0008238]; gamma-glutamyl-peptidase activity [GO:0034722]; omega peptidase activity [GO:0008242]	Peptidase C26 family	1L9X;		DB00158;DB00563;	CHEMBL2223;		hsa:8836;	IPR029062;IPR015527;IPR011697;	PTHR11315;	R-HSA-6798695;
Q6Y7W6	GGYF2_HUMAN	Homo sapiens (Human)	GRB10-interacting GYF protein 2 (PERQ amino acid-rich with GYF domain-containing protein 2) (Trinucleotide repeat-containing gene 15 protein)	GIGYF2 KIAA0642 PERQ2 TNRC15	ENST00000373563 [Q6Y7W6-1];ENST00000409196 [Q6Y7W6-5];ENST00000409451 [Q6Y7W6-3];ENST00000409547 [Q6Y7W6-1];	NP_001096616.1 [Q6Y7W6-1];NP_001096617.1 [Q6Y7W6-3];NP_001096618.1 [Q6Y7W6-5];NP_056390.2 [Q6Y7W6-1];	insulin-like growth factor receptor signaling pathway [GO:0048009]; mRNA destabilization [GO:0061157]; negative regulation of translation [GO:0017148]; posttranscriptional gene silencing [GO:0016441]	GO:0003723; GO:0005768; GO:0005783; GO:0005794; GO:0005829; GO:0010494; GO:0016020; GO:0016441; GO:0017148; GO:0032991; GO:0043204; GO:0045296; GO:0048009; GO:0061157; GO:0070064; GO:1990635	cytoplasmic stress granule [GO:0010494]; cytosol [GO:0005829]; endoplasmic reticulum [GO:0005783]; endosome [GO:0005768]; Golgi apparatus [GO:0005794]; membrane [GO:0016020]; perikaryon [GO:0043204]; protein-containing complex [GO:0032991]; proximal dendrite [GO:1990635]	cadherin binding [GO:0045296]; proline-rich region binding [GO:0070064]; RNA binding [GO:0003723]	cadherin binding [GO:0045296]; proline-rich region binding [GO:0070064]; RNA binding [GO:0003723]	GIGYF family	5NVL;5NVM;			CHEMBL2331055;		hsa:26058;	IPR003169;IPR035445;
Q9H3K2	GHITM_HUMAN	Homo sapiens (Human)	Growth hormone-inducible transmembrane protein (Dermal papilla-derived protein 2) (Mitochondrial morphology and cristae structure 1) (MICS1) (Transmembrane BAX inhibitor motif-containing protein 5)	GHITM DERP2 MICS1 TMBIM5 My021 UNQ244/PRO281	ENST00000372134;	NP_055209.2;	apoptotic process [GO:0006915]; inner mitochondrial membrane organization [GO:0007007]; negative regulation of release of cytochrome c from mitochondria [GO:0090201]; positive regulation of mitochondrial ATP synthesis coupled electron transport [GO:1905448]	GO:0005739; GO:0006915; GO:0007007; GO:0031305; GO:0070062; GO:0090201; GO:1905448	extracellular exosome [GO:0070062]; integral component of mitochondrial inner membrane [GO:0031305]; mitochondrion [GO:0005739]			BI1 family						hsa:27069;	IPR006214;IPR035871;	PTHR23291;
Q04446	GLGB_HUMAN	Homo sapiens (Human)	1,4-alpha-glucan-branching enzyme (EC 2.4.1.18) (Brancher enzyme) (Glycogen-branching enzyme)	GBE1	ENST00000429644;	NP_000149.3;	carbohydrate metabolic process [GO:0005975]; generation of precursor metabolites and energy [GO:0006091]; glycogen biosynthetic process [GO:0005978]; glycogen metabolic process [GO:0005977]; negative regulation of neuron apoptotic process [GO:0043524]	GO:0003844; GO:0004553; GO:0005737; GO:0005829; GO:0005975; GO:0005977; GO:0005978; GO:0006091; GO:0030246; GO:0043169; GO:0043524; GO:0070062; GO:0102752	cytoplasm [GO:0005737]; cytosol [GO:0005829]; extracellular exosome [GO:0070062]	1,4-alpha-glucan branching enzyme activity [GO:0003844]; 1,4-alpha-glucan branching enzyme activity (using a glucosylated glycogenin as primer for glycogen synthesis) [GO:0102752]; carbohydrate binding [GO:0030246]; cation binding [GO:0043169]; hydrolase activity, hydrolyzing O-glycosyl compounds [GO:0004553]	1,4-alpha-glucan branching enzyme activity [GO:0003844]; 1,4-alpha-glucan branching enzyme activity (using a glucosylated glycogenin as primer for glycogen synthesis) [GO:0102752]; carbohydrate binding [GO:0030246]; cation binding [GO:0043169]; hydrolase activity, hydrolyzing O-glycosyl compounds [GO:0004553]	Glycosyl hydrolase 13 family, GlgB subfamily	4BZY;5CLT;5CLW;					hsa:2632;	IPR006048;IPR037439;IPR006047;IPR004193;IPR013780;IPR017853;IPR013783;IPR014756;	PTHR43651;	R-HSA-3322077;R-HSA-3878781;
Q9UKD1	GMEB2_HUMAN	Homo sapiens (Human)	Glucocorticoid modulatory element-binding protein 2 (GMEB-2) (DNA-binding protein p79PIF) (Parvovirus initiation factor p79) (PIF p79)	GMEB2 KIAA1269	ENST00000266068;ENST00000370077;	NP_036516.1;XP_005260259.1;	regulation of transcription by RNA polymerase II [GO:0006357]; transcription by RNA polymerase II [GO:0006366]	GO:0000785; GO:0000978; GO:0000981; GO:0001228; GO:0005634; GO:0005654; GO:0005829; GO:0006357; GO:0006366; GO:0042802; GO:0046872; GO:1990837	chromatin [GO:0000785]; cytosol [GO:0005829]; nucleoplasm [GO:0005654]; nucleus [GO:0005634]	DNA-binding transcription activator activity, RNA polymerase II-specific [GO:0001228]; DNA-binding transcription factor activity, RNA polymerase II-specific [GO:0000981]; identical protein binding [GO:0042802]; metal ion binding [GO:0046872]; RNA polymerase II cis-regulatory region sequence-specific DNA binding [GO:0000978]; sequence-specific double-stranded DNA binding [GO:1990837]	DNA-binding transcription activator activity, RNA polymerase II-specific [GO:0001228]; DNA-binding transcription factor activity, RNA polymerase II-specific [GO:0000981]; identical protein binding [GO:0042802]; metal ion binding [GO:0046872]; RNA polymerase II cis-regulatory region sequence-specific DNA binding [GO:0000978]; sequence-specific double-stranded DNA binding [GO:1990837]							hsa:26205;	IPR024830;IPR010919;IPR000770;	PTHR10417;
Q5JWF2	GNAS1_HUMAN	Homo sapiens (Human)	Guanine nucleotide-binding protein G(s) subunit alpha isoforms XLas (Adenylate cyclase-stimulating G alpha protein) (Extra large alphas protein) (XLalphas)	GNAS GNAS1	ENST00000371100 [Q5JWF2-1];ENST00000371102 [Q5JWF2-2];ENST00000481768 [Q5JWF2-3];	NP_001296812.1;NP_536350.2 [Q5JWF2-1];XP_016883302.1 [Q5JWF2-2];	adenylate cyclase-activating dopamine receptor signaling pathway [GO:0007191]; adenylate cyclase-activating G protein-coupled receptor signaling pathway [GO:0007189]; adenylate cyclase-modulating G protein-coupled receptor signaling pathway [GO:0007188]; bone development [GO:0060348]; cartilage development [GO:0051216]; developmental growth [GO:0048589]; DNA methylation [GO:0006306]; embryonic cr…	GO:0001664; GO:0001894; GO:0001958; GO:0003924; GO:0005159; GO:0005525; GO:0005829; GO:0005834; GO:0006112; GO:0006306; GO:0007188; GO:0007189; GO:0007191; GO:0007606; GO:0010856; GO:0016020; GO:0016324; GO:0030425; GO:0031683; GO:0031698; GO:0031748; GO:0031852; GO:0035116; GO:0035255; GO:0035264; GO:0040032; GO:0042493; GO:0043588; GO:0045669; GO:0045672; GO:0046872; GO:0048589; GO:0048701; GO:…	apical plasma membrane [GO:0016324]; cytosol [GO:0005829]; dendrite [GO:0030425]; extracellular exosome [GO:0070062]; heterotrimeric G-protein complex [GO:0005834]; membrane [GO:0016020]	adenylate cyclase activator activity [GO:0010856]; beta-2 adrenergic receptor binding [GO:0031698]; corticotropin-releasing hormone receptor 1 binding [GO:0051430]; D1 dopamine receptor binding [GO:0031748]; G-protein beta/gamma-subunit complex binding [GO:0031683]; G protein-coupled receptor binding [GO:0001664]; GTPase activity [GO:0003924]; GTP binding [GO:0005525]; insulin-like growth factor …	adenylate cyclase activator activity [GO:0010856]; beta-2 adrenergic receptor binding [GO:0031698]; corticotropin-releasing hormone receptor 1 binding [GO:0051430]; D1 dopamine receptor binding [GO:0031748]; G-protein beta/gamma-subunit complex binding [GO:0031683]; G protein-coupled receptor binding [GO:0001664]; GTPase activity [GO:0003924]; GTP binding [GO:0005525]; insulin-like growth factor …	G-alpha family, G(s) subfamily				CHEMBL4295849;			IPR000367;IPR001019;IPR011025;IPR027417;	PTHR10218;	R-HSA-163359;R-HSA-164378;R-HSA-381676;R-HSA-392851;R-HSA-418555;R-HSA-418594;R-HSA-418597;R-HSA-420092;R-HSA-432040;R-HSA-5610787;R-HSA-9660821;
Q08379	GOGA2_HUMAN	Homo sapiens (Human)	Golgin subfamily A member 2 (130 kDa cis-Golgi matrix protein) (GM130) (GM130 autoantigen) (Golgin-95)	GOLGA2	ENST00000611957 [Q08379-1];	NP_004477.3 [Q08379-1];	asymmetric cell division [GO:0008356]; centrosome cycle [GO:0007098]; COPII vesicle coating [GO:0048208]; endoplasmic reticulum to Golgi vesicle-mediated transport [GO:0006888]; Golgi disassembly [GO:0090166]; Golgi organization [GO:0007030]; Golgi ribbon formation [GO:0090161]; microtubule nucleation [GO:0007020]; mitotic spindle assembly [GO:0090307]; negative regulation of autophagy [GO:001050…	GO:0000137; GO:0000139; GO:0000922; GO:0005794; GO:0005801; GO:0005874; GO:0006486; GO:0006888; GO:0007020; GO:0007030; GO:0007098; GO:0008017; GO:0008356; GO:0010507; GO:0015031; GO:0019901; GO:0019905; GO:0030134; GO:0032091; GO:0032580; GO:0033116; GO:0042802; GO:0045296; GO:0048208; GO:0051225; GO:0051289; GO:0060050; GO:0061676; GO:0072686; GO:0090161; GO:0090166; GO:0090306; GO:0090307; GO:…	cis-Golgi network [GO:0005801]; COPII-coated ER to Golgi transport vesicle [GO:0030134]; endoplasmic reticulum-Golgi intermediate compartment membrane [GO:0033116]; Golgi apparatus [GO:0005794]; Golgi cis cisterna [GO:0000137]; Golgi cisterna membrane [GO:0032580]; Golgi membrane [GO:0000139]; microtubule [GO:0005874]; mitotic spindle [GO:0072686]; spindle pole [GO:0000922]	cadherin binding [GO:0045296]; identical protein binding [GO:0042802]; importin-alpha family protein binding [GO:0061676]; microtubule binding [GO:0008017]; protein kinase binding [GO:0019901]; syntaxin binding [GO:0019905]	cadherin binding [GO:0045296]; identical protein binding [GO:0042802]; importin-alpha family protein binding [GO:0061676]; microtubule binding [GO:0008017]; protein kinase binding [GO:0019901]; syntaxin binding [GO:0019905]	GOLGA2 family	4REY;6IW8;6IWA;6K06;					hsa:2801;	IPR043937;IPR043976;IPR024858;	PTHR10881;	R-HSA-162658;R-HSA-204005;R-HSA-6807878;R-HSA-8862803;
Q08378	GOGA3_HUMAN	Homo sapiens (Human)	Golgin subfamily A member 3 (Golgi complex-associated protein of 170 kDa) (GCP170) (Golgin-160)	GOLGA3	ENST00000204726 [Q08378-1];ENST00000450791 [Q08378-1];ENST00000456883 [Q08378-2];ENST00000545875 [Q08378-4];	NP_001166028.1 [Q08378-4];NP_005886.2 [Q08378-1];XP_006719799.1 [Q08378-1];XP_006719800.1 [Q08378-1];	spermatogenesis [GO:0007283]	GO:0000139; GO:0005654; GO:0005730; GO:0005794; GO:0005829; GO:0007283; GO:0016020; GO:0032580; GO:0045296; GO:0090498	cytosol [GO:0005829]; extrinsic component of Golgi membrane [GO:0090498]; Golgi apparatus [GO:0005794]; Golgi cisterna membrane [GO:0032580]; Golgi membrane [GO:0000139]; membrane [GO:0016020]; nucleolus [GO:0005730]; nucleoplasm [GO:0005654]	cadherin binding [GO:0045296]	cadherin binding [GO:0045296]							hsa:2802;	IPR033288;	PTHR18902:SF26;
Q13439	GOGA4_HUMAN	Homo sapiens (Human)	Golgin subfamily A member 4 (256 kDa golgin) (Golgin-245) (Protein 72.1) (Trans-Golgi p230)	GOLGA4	ENST00000356847 [Q13439-5];ENST00000361924 [Q13439-1];	NP_001166184.1 [Q13439-5];NP_002069.2 [Q13439-1];	Golgi to plasma membrane protein transport [GO:0043001]; Golgi vesicle transport [GO:0048193]; positive regulation of axon extension [GO:0045773]; vesicle-mediated transport [GO:0016192]	GO:0000139; GO:0005654; GO:0005737; GO:0005794; GO:0005802; GO:0005829; GO:0005886; GO:0016192; GO:0031267; GO:0043001; GO:0045773; GO:0048193; GO:0051020; GO:0070062	cytoplasm [GO:0005737]; cytosol [GO:0005829]; extracellular exosome [GO:0070062]; Golgi apparatus [GO:0005794]; Golgi membrane [GO:0000139]; nucleoplasm [GO:0005654]; plasma membrane [GO:0005886]; trans-Golgi network [GO:0005802]	GTPase binding [GO:0051020]; small GTPase binding [GO:0031267]	GTPase binding [GO:0051020]; small GTPase binding [GO:0031267]		1R4A;1UPT;					hsa:2803;	IPR000237;		R-HSA-6811440;R-HSA-9673768;
Q8TBA6	GOGA5_HUMAN	Homo sapiens (Human)	Golgin subfamily A member 5 (Cell proliferation-inducing gene 31 protein) (Golgin-84) (Protein Ret-II) (RET-fused gene 5 protein)	GOLGA5 RETII RFG5 PIG31	ENST00000163416 [Q8TBA6-1];	NP_005104.3 [Q8TBA6-1];XP_011535722.1 [Q8TBA6-2];	Golgi organization [GO:0007030]; Golgi vesicle transport [GO:0048193]; retrograde transport, vesicle recycling within Golgi [GO:0000301]	GO:0000139; GO:0000301; GO:0005794; GO:0005801; GO:0007030; GO:0016020; GO:0016021; GO:0030133; GO:0031267; GO:0031985; GO:0042803; GO:0048193	cis-Golgi network [GO:0005801]; Golgi apparatus [GO:0005794]; Golgi cisterna [GO:0031985]; Golgi membrane [GO:0000139]; integral component of membrane [GO:0016021]; membrane [GO:0016020]; transport vesicle [GO:0030133]	protein homodimerization activity [GO:0042803]; small GTPase binding [GO:0031267]	protein homodimerization activity [GO:0042803]; small GTPase binding [GO:0031267]							hsa:9950;	IPR019177;	PTHR13815;	R-HSA-6811438;
Q7Z5G4	GOGA7_HUMAN	Homo sapiens (Human)	Golgin subfamily A member 7 (Golgi complex-associated protein of 16 kDa)	GOLGA7 GCP16 HDCKB03P HSPC041	ENST00000357743 [Q7Z5G4-1];ENST00000405786 [Q7Z5G4-3];ENST00000518270 [Q7Z5G4-1];ENST00000520817 [Q7Z5G4-1];	NP_001002296.1 [Q7Z5G4-1];NP_001167595.1 [Q7Z5G4-3];NP_057183.2 [Q7Z5G4-1];	Golgi to plasma membrane protein transport [GO:0043001]; Golgi to plasma membrane transport [GO:0006893]; MAPK cascade [GO:0000165]; neutrophil degranulation [GO:0043312]; peptidyl-L-cysteine S-palmitoylation [GO:0018230]; protein phosphopantetheinylation [GO:0018215]; protein stabilization [GO:0050821]; protein targeting to membrane [GO:0006612]	GO:0000139; GO:0000165; GO:0002178; GO:0005576; GO:0005795; GO:0006612; GO:0006893; GO:0018215; GO:0018230; GO:0031228; GO:0043001; GO:0043312; GO:0050821; GO:0070062; GO:1904724	extracellular exosome [GO:0070062]; extracellular region [GO:0005576]; Golgi membrane [GO:0000139]; Golgi stack [GO:0005795]; intrinsic component of Golgi membrane [GO:0031228]; palmitoyltransferase complex [GO:0002178]; tertiary granule lumen [GO:1904724]			ERF4 family						hsa:51125;	IPR019383;		R-HSA-6798695;R-HSA-9648002;
Q14789	GOGB1_HUMAN	Homo sapiens (Human)	Golgin subfamily B member 1 (372 kDa Golgi complex-associated protein) (GCP372) (Giantin) (Macrogolgin)	GOLGB1	ENST00000340645 [Q14789-1];ENST00000393667 [Q14789-2];ENST00000614479 [Q14789-4];	NP_001243415.1 [Q14789-2];NP_001243416.1 [Q14789-3];NP_001243417.1 [Q14789-4];NP_004478.3 [Q14789-1];XP_005247428.1 [Q14789-2];XP_011511001.1 [Q14789-2];	chondrocyte proliferation [GO:0035988]; endoplasmic reticulum to Golgi vesicle-mediated transport [GO:0006888]; Golgi organization [GO:0007030]; post-Golgi vesicle-mediated transport [GO:0006892]; protein localization to pericentriolar material [GO:1905793]; regulation of transcription, DNA-templated [GO:0006355]	GO:0000139; GO:0003723; GO:0005793; GO:0005794; GO:0005795; GO:0005801; GO:0005829; GO:0006355; GO:0006888; GO:0006892; GO:0007030; GO:0016020; GO:0016021; GO:0035988; GO:0043565; GO:1905793	cis-Golgi network [GO:0005801]; cytosol [GO:0005829]; endoplasmic reticulum-Golgi intermediate compartment [GO:0005793]; Golgi apparatus [GO:0005794]; Golgi membrane [GO:0000139]; Golgi stack [GO:0005795]; integral component of membrane [GO:0016021]; membrane [GO:0016020]	RNA binding [GO:0003723]; sequence-specific DNA binding [GO:0043565]	RNA binding [GO:0003723]; sequence-specific DNA binding [GO:0043565]							hsa:2804;	IPR026202;IPR003106;	PTHR18887;	R-HSA-432722;R-HSA-6807878;R-HSA-9703465;
Q9HD26	GOPC_HUMAN	Homo sapiens (Human)	Golgi-associated PDZ and coiled-coil motif-containing protein (CFTR-associated ligand) (Fused in glioblastoma) (PDZ protein interacting specifically with TC10) (PIST)	GOPC CAL FIG	ENST00000052569 [Q9HD26-2];ENST00000368498 [Q9HD26-1];	NP_001017408.1 [Q9HD26-2];NP_065132.1 [Q9HD26-1];	apical protein localization [GO:0045176]; cytoplasmic sequestering of CFTR protein [GO:0043004]; endoplasmic reticulum to Golgi vesicle-mediated transport [GO:0006888]; Golgi to plasma membrane transport [GO:0006893]; negative regulation of anion channel activity [GO:0010360]; negative regulation of protein localization to cell surface [GO:2000009]; protein transport [GO:0015031]	GO:0000139; GO:0005737; GO:0005765; GO:0005794; GO:0005886; GO:0006888; GO:0006893; GO:0010360; GO:0014069; GO:0015031; GO:0016020; GO:0030140; GO:0030425; GO:0030660; GO:0032991; GO:0042802; GO:0043004; GO:0044325; GO:0045176; GO:2000009	cytoplasm [GO:0005737]; dendrite [GO:0030425]; Golgi apparatus [GO:0005794]; Golgi-associated vesicle membrane [GO:0030660]; Golgi membrane [GO:0000139]; lysosomal membrane [GO:0005765]; membrane [GO:0016020]; plasma membrane [GO:0005886]; postsynaptic density [GO:0014069]; protein-containing complex [GO:0032991]; trans-Golgi network transport vesicle [GO:0030140]	identical protein binding [GO:0042802]; ion channel binding [GO:0044325]	identical protein binding [GO:0042802]; ion channel binding [GO:0044325]		2DC2;2LOB;4E34;4E35;4JOE;4JOF;4JOG;4JOH;4JOJ;4JOK;4JOP;4JOR;4K6Y;4K72;4K75;4K76;4K78;4NMO;4NMP;4NMQ;4NMR;4NMS;4NMT;4NMV;4Q6H;4Q6S;5IC3;5K4F;6OV7;6V84;6XNJ;					hsa:57120;	IPR038879;IPR001478;IPR036034;	PTHR16528;	R-HSA-5627083;
Q9BQQ3	GORS1_HUMAN	Homo sapiens (Human)	Golgi reassembly-stacking protein 1 (Golgi peripheral membrane protein p65) (Golgi phosphoprotein 5) (GOLPH5) (Golgi reassembly-stacking protein of 65 kDa) (GRASP65)	GORASP1 GOLPH5 GRASP65	ENST00000319283 [Q9BQQ3-1];ENST00000431601 [Q9BQQ3-3];ENST00000452389 [Q9BQQ3-2];	NP_001265718.1;NP_001265719.1;NP_114105.1 [Q9BQQ3-1];	COPII vesicle coating [GO:0048208]; endoplasmic reticulum to Golgi vesicle-mediated transport [GO:0006888]; establishment of protein localization to plasma membrane [GO:0061951]; Golgi organization [GO:0007030]; negative regulation of dendrite morphogenesis [GO:0050774]; positive regulation of ubiquitin protein ligase activity [GO:1904668]; protein N-linked glycosylation [GO:0006487]; protein tra…	GO:0000139; GO:0005794; GO:0006487; GO:0006888; GO:0007030; GO:0015031; GO:0033116; GO:0046872; GO:0048208; GO:0050774; GO:0061951; GO:1904668	endoplasmic reticulum-Golgi intermediate compartment membrane [GO:0033116]; Golgi apparatus [GO:0005794]; Golgi membrane [GO:0000139]	metal ion binding [GO:0046872]	metal ion binding [GO:0046872]	GORASP family	4REY;6G8T;6G8W;					hsa:64689;	IPR007583;IPR024958;IPR036034;	PTHR12893;	R-HSA-162658;R-HSA-204005;R-HSA-6807878;
O95249	GOSR1_HUMAN	Homo sapiens (Human)	Golgi SNAP receptor complex member 1 (28 kDa Golgi SNARE protein) (28 kDa cis-Golgi SNARE p28) (GOS-28)	GOSR1 GS28	ENST00000225724 [O95249-1];ENST00000467337 [O95249-2];	NP_001007025.1 [O95249-2];NP_001007026.1;NP_004862.1 [O95249-1];XP_005258129.1 [O95249-2];	endoplasmic reticulum to Golgi vesicle-mediated transport [GO:0006888]; intra-Golgi vesicle-mediated transport [GO:0006891]; protein transport [GO:0015031]; regulation of vesicle targeting, to, from or within Golgi [GO:0048209]; retrograde transport, endosome to Golgi [GO:0042147]; vesicle fusion [GO:0006906]	GO:0000139; GO:0005484; GO:0005794; GO:0005797; GO:0005801; GO:0005829; GO:0006888; GO:0006891; GO:0006906; GO:0015031; GO:0016020; GO:0016021; GO:0030133; GO:0031201; GO:0042147; GO:0048209	cis-Golgi network [GO:0005801]; cytosol [GO:0005829]; Golgi apparatus [GO:0005794]; Golgi medial cisterna [GO:0005797]; Golgi membrane [GO:0000139]; integral component of membrane [GO:0016021]; membrane [GO:0016020]; SNARE complex [GO:0031201]; transport vesicle [GO:0030133]	SNAP receptor activity [GO:0005484]	SNAP receptor activity [GO:0005484]	GOSR1 family						hsa:9527;	IPR023601;	PTHR21094;	R-HSA-6807878;R-HSA-6811438;
O43292	GPAA1_HUMAN	Homo sapiens (Human)	Glycosylphosphatidylinositol anchor attachment 1 protein (GPI anchor attachment protein 1) (GAA1 protein homolog) (hGAA1)	GPAA1 GAA1	ENST00000355091 [O43292-1];ENST00000361036 [O43292-2];	NP_003792.1 [O43292-1];	attachment of GPI anchor to protein [GO:0016255]; protein-containing complex assembly [GO:0065003]; protein retention in ER lumen [GO:0006621]; proteolysis [GO:0006508]	GO:0005739; GO:0005783; GO:0005789; GO:0005813; GO:0005829; GO:0006508; GO:0006621; GO:0015631; GO:0016020; GO:0016255; GO:0042765; GO:0065003	centrosome [GO:0005813]; cytosol [GO:0005829]; endoplasmic reticulum [GO:0005783]; endoplasmic reticulum membrane [GO:0005789]; GPI-anchor transamidase complex [GO:0042765]; membrane [GO:0016020]; mitochondrion [GO:0005739]	tubulin binding [GO:0015631]	tubulin binding [GO:0015631]							hsa:8733;	IPR007246;	PTHR13304;	R-HSA-162791;
Q4V328	GRAP1_HUMAN	Homo sapiens (Human)	GRIP1-associated protein 1 (GRASP-1) [Cleaved into: GRASP-1 C-terminal chain (30kDa C-terminus form)]	GRIPAP1 KIAA1167	ENST00000376423 [Q4V328-1];ENST00000593475 [Q4V328-4];	NP_064522.3 [Q4V328-1];	neurotransmitter receptor transport, endosome to postsynaptic membrane [GO:0098887]; regulation of modification of synaptic structure [GO:1905244]; regulation of neurotransmitter receptor transport, endosome to postsynaptic membrane [GO:0099152]; regulation of recycling endosome localization within postsynapse [GO:0099158]	GO:0005654; GO:0005829; GO:0030424; GO:0030425; GO:0042802; GO:0043231; GO:0055038; GO:0072562; GO:0098837; GO:0098887; GO:0098978; GO:0098998; GO:0099152; GO:0099158; GO:1905244	axon [GO:0030424]; blood microparticle [GO:0072562]; cytosol [GO:0005829]; dendrite [GO:0030425]; extrinsic component of postsynaptic early endosome membrane [GO:0098998]; glutamatergic synapse [GO:0098978]; intracellular membrane-bounded organelle [GO:0043231]; nucleoplasm [GO:0005654]; postsynaptic recycling endosome [GO:0098837]; recycling endosome membrane [GO:0055038]	identical protein binding [GO:0042802]	identical protein binding [GO:0042802]							hsa:56850;	IPR026204;	PTHR18978;
P38646	GRP75_HUMAN	Homo sapiens (Human)	Stress-70 protein, mitochondrial (75 kDa glucose-regulated protein) (GRP-75) (Heat shock 70 kDa protein 9) (Mortalin) (MOT) (Peptide-binding protein 74) (PBP74)	HSPA9 GRP75 HSPA9B mt-HSP70	ENST00000297185;	NP_004125.3;	cellular response to unfolded protein [GO:0034620]; chaperone cofactor-dependent protein refolding [GO:0051085]; erythrocyte differentiation [GO:0030218]; inner mitochondrial membrane organization [GO:0007007]; interleukin-12-mediated signaling pathway [GO:0035722]; iron-sulfur cluster assembly [GO:0016226]; negative regulation of apoptotic process [GO:0043066]; negative regulation of erythrocyte…	GO:0001401; GO:0003723; GO:0005524; GO:0005730; GO:0005737; GO:0005739; GO:0005759; GO:0005925; GO:0006611; GO:0007007; GO:0016226; GO:0016887; GO:0030218; GO:0031072; GO:0031625; GO:0034620; GO:0035722; GO:0042026; GO:0042645; GO:0043066; GO:0044183; GO:0045646; GO:0045647; GO:0051082; GO:0051085; GO:0051787; GO:0070062; GO:0140275; GO:1902037; GO:1903707	cytoplasm [GO:0005737]; extracellular exosome [GO:0070062]; focal adhesion [GO:0005925]; MIB complex [GO:0140275]; mitochondrial matrix [GO:0005759]; mitochondrial nucleoid [GO:0042645]; mitochondrion [GO:0005739]; nucleolus [GO:0005730]; SAM complex [GO:0001401]	ATPase activity [GO:0016887]; ATP binding [GO:0005524]; heat shock protein binding [GO:0031072]; misfolded protein binding [GO:0051787]; protein folding chaperone [GO:0044183]; RNA binding [GO:0003723]; ubiquitin protein ligase binding [GO:0031625]; unfolded protein binding [GO:0051082]	ATPase activity [GO:0016887]; ATP binding [GO:0005524]; heat shock protein binding [GO:0031072]; misfolded protein binding [GO:0051787]; protein folding chaperone [GO:0044183]; RNA binding [GO:0003723]; ubiquitin protein ligase binding [GO:0031625]; unfolded protein binding [GO:0051082]	Heat shock protein 70 family	3N8E;4KBO;6NHK;6P2U;6PMT;			CHEMBL4295757;		hsa:3313;	IPR043129;IPR012725;IPR018181;IPR029048;IPR029047;IPR013126;	PTHR19375;	R-HSA-1268020;R-HSA-3371453;R-HSA-8949613;R-HSA-8950505;
Q9HAV7	GRPE1_HUMAN	Homo sapiens (Human)	GrpE protein homolog 1, mitochondrial (HMGE) (Mt-GrpE#1)	GRPEL1 GREPEL1	ENST00000264954;	NP_079472.1;	protein folding [GO:0006457]; protein import into mitochondrial matrix [GO:0030150]	GO:0000774; GO:0001405; GO:0005654; GO:0005739; GO:0005759; GO:0006457; GO:0030150; GO:0042802; GO:0042803; GO:0051082; GO:0051087	mitochondrial matrix [GO:0005759]; mitochondrion [GO:0005739]; nucleoplasm [GO:0005654]; PAM complex, Tim23 associated import motor [GO:0001405]	adenyl-nucleotide exchange factor activity [GO:0000774]; chaperone binding [GO:0051087]; identical protein binding [GO:0042802]; protein homodimerization activity [GO:0042803]; unfolded protein binding [GO:0051082]	adenyl-nucleotide exchange factor activity [GO:0000774]; chaperone binding [GO:0051087]; identical protein binding [GO:0042802]; protein homodimerization activity [GO:0042803]; unfolded protein binding [GO:0051082]	GrpE family						hsa:80273;	IPR000740;IPR013805;IPR009012;	PTHR21237;	R-HSA-1268020;
Q12849	GRSF1_HUMAN	Homo sapiens (Human)	G-rich sequence factor 1 (GRSF-1)	GRSF1	ENST00000254799 [Q12849-1];ENST00000502323 [Q12849-5];	NP_001091947.1 [Q12849-5];NP_002083.3 [Q12849-1];XP_011530199.1 [Q12849-5];	anterior/posterior pattern specification [GO:0009952]; morphogenesis of embryonic epithelium [GO:0016331]; mRNA polyadenylation [GO:0006378]; positive regulation of mitochondrial RNA catabolic process [GO:0000962]; regulation of RNA splicing [GO:0043484]; tRNA processing [GO:0008033]	GO:0000962; GO:0003723; GO:0003729; GO:0005654; GO:0005737; GO:0005739; GO:0006378; GO:0008033; GO:0009952; GO:0016331; GO:0035770; GO:0042645; GO:0043484; GO:1990904	cytoplasm [GO:0005737]; mitochondrial nucleoid [GO:0042645]; mitochondrion [GO:0005739]; nucleoplasm [GO:0005654]; ribonucleoprotein complex [GO:1990904]; ribonucleoprotein granule [GO:0035770]	mRNA binding [GO:0003729]; RNA binding [GO:0003723]	mRNA binding [GO:0003729]; RNA binding [GO:0003723]		2LMI;4QU6;4QU7;					hsa:2926;	IPR034424;IPR033106;IPR034425;IPR034426;IPR012677;IPR035979;IPR000504;	PTHR13976:SF42;	R-HSA-192823;
P49840	GSK3A_HUMAN	Homo sapiens (Human)	Glycogen synthase kinase-3 alpha (GSK-3 alpha) (EC 2.7.11.26) (Serine/threonine-protein kinase GSK3A) (EC 2.7.11.1)	GSK3A	ENST00000222330;ENST00000453535;	NP_063937.2;	aging [GO:0007568]; cardiac left ventricle morphogenesis [GO:0003214]; cell migration [GO:0016477]; cellular response to insulin stimulus [GO:0032869]; cellular response to interleukin-3 [GO:0036016]; cellular response to lithium ion [GO:0071285]; dopamine receptor signaling pathway [GO:0007212]; excitatory postsynaptic potential [GO:0060079]; extrinsic apoptotic signaling pathway [GO:0097191]; e…	GO:0003073; GO:0003214; GO:0004674; GO:0005102; GO:0005524; GO:0005634; GO:0005737; GO:0005739; GO:0005829; GO:0005874; GO:0005977; GO:0006349; GO:0006468; GO:0007165; GO:0007212; GO:0007399; GO:0007568; GO:0008286; GO:0010508; GO:0010628; GO:0010800; GO:0010905; GO:0010975; GO:0016055; GO:0016477; GO:0018105; GO:0018107; GO:0030424; GO:0030877; GO:0031398; GO:0032007; GO:0032436; GO:0032869; GO:…	apical dendrite [GO:0097440]; axon [GO:0030424]; beta-catenin destruction complex [GO:0030877]; cytoplasm [GO:0005737]; cytosol [GO:0005829]; microtubule [GO:0005874]; mitochondrion [GO:0005739]; neuronal cell body [GO:0043025]; nucleus [GO:0005634]; postsynapse [GO:0098794]; proximal dendrite [GO:1990635]	ATP binding [GO:0005524]; protein kinase A catalytic subunit binding [GO:0034236]; protein serine/threonine kinase activity [GO:0004674]; protein serine kinase activity [GO:0106310]; protein threonine kinase activity [GO:0106311]; signaling receptor binding [GO:0005102]; tau protein binding [GO:0048156]; tau-protein kinase activity [GO:0050321]	ATP binding [GO:0005524]; protein kinase A catalytic subunit binding [GO:0034236]; protein serine/threonine kinase activity [GO:0004674]; protein serine kinase activity [GO:0106310]; protein threonine kinase activity [GO:0106311]; signaling receptor binding [GO:0005102]; tau protein binding [GO:0048156]; tau-protein kinase activity [GO:0050321]	Protein kinase superfamily, CMGC Ser/Thr protein kinase family, GSK-3 subfamily	2DFM;	P49840;	DB12010;	CHEMBL2850;		hsa:2931;	IPR011009;IPR000719;IPR017441;IPR008271;IPR039192;		R-HSA-198323;R-HSA-381038;R-HSA-5674400;R-HSA-9635465;R-HSA-9682706;R-HSA-9694686;
P49841	GSK3B_HUMAN	Homo sapiens (Human)	Glycogen synthase kinase-3 beta (GSK-3 beta) (EC 2.7.11.26) (Serine/threonine-protein kinase GSK3B) (EC 2.7.11.1)	GSK3B	ENST00000264235 [P49841-1];ENST00000316626 [P49841-2];	NP_001139628.1 [P49841-1];NP_002084.2 [P49841-2];	beta-catenin destruction complex assembly [GO:1904885]; beta-catenin destruction complex disassembly [GO:1904886]; cellular response to amyloid-beta [GO:1904646]; cellular response to interleukin-3 [GO:0036016]; circadian rhythm [GO:0007623]; dopamine receptor signaling pathway [GO:0007212]; epithelial to mesenchymal transition [GO:0001837]; ER overload response [GO:0006983]; establishment of cel…	GO:0001085; GO:0001837; GO:0001954; GO:0002020; GO:0002039; GO:0004672; GO:0004674; GO:0005524; GO:0005634; GO:0005654; GO:0005737; GO:0005739; GO:0005813; GO:0005829; GO:0005886; GO:0005977; GO:0006468; GO:0006983; GO:0007165; GO:0007212; GO:0007623; GO:0008013; GO:0008286; GO:0010508; GO:0010628; GO:0010822; GO:0010975; GO:0016055; GO:0016301; GO:0018105; GO:0018107; GO:0019082; GO:0019901; GO:…	axon [GO:0030424]; beta-catenin destruction complex [GO:0030877]; centrosome [GO:0005813]; cytoplasm [GO:0005737]; cytosol [GO:0005829]; dendrite [GO:0030425]; glutamatergic synapse [GO:0098978]; mitochondrion [GO:0005739]; nucleoplasm [GO:0005654]; nucleus [GO:0005634]; plasma membrane [GO:0005886]; postsynapse [GO:0098794]; Wnt signalosome [GO:1990909]	ATP binding [GO:0005524]; beta-catenin binding [GO:0008013]; dynactin binding [GO:0034452]; kinase activity [GO:0016301]; NF-kappaB binding [GO:0051059]; p53 binding [GO:0002039]; protease binding [GO:0002020]; protein kinase A catalytic subunit binding [GO:0034236]; protein kinase activity [GO:0004672]; protein kinase binding [GO:0019901]; protein serine/threonine kinase activity [GO:0004674]; p…	ATP binding [GO:0005524]; beta-catenin binding [GO:0008013]; dynactin binding [GO:0034452]; kinase activity [GO:0016301]; NF-kappaB binding [GO:0051059]; p53 binding [GO:0002039]; protease binding [GO:0002020]; protein kinase A catalytic subunit binding [GO:0034236]; protein kinase activity [GO:0004672]; protein kinase binding [GO:0019901]; protein serine/threonine kinase activity [GO:0004674]; p…	Protein kinase superfamily, CMGC Ser/Thr protein kinase family, GSK-3 subfamily	1GNG;1H8F;1I09;1J1B;1J1C;1O6K;1O6L;1O9U;1PYX;1Q3D;1Q3W;1Q41;1Q4L;1Q5K;1R0E;1UV5;2JDO;2JDR;2JLD;2O5K;2OW3;2UW9;2X39;2XH5;3CQU;3CQW;3DU8;3E87;3E88;3E8D;3F7Z;3F88;3GB2;3I4B;3L1S;3M1S;3MV5;3OW4;3PUP;3Q3B;3QKK;3SAY;3SD0;3ZDI;3ZRK;3ZRL;3ZRM;4ACC;4ACD;4ACG;4ACH;4AFJ;4B7T;4DIT;4EKK;4IQ6;4J1R;4J71;4NM0;4NM3;4NM5;4NM7;4PTC;4PTE;4PTG;5F94;5F95;5HLN;5HLP;5K5N;5KPK;5KPL;5KPM;5OY4;5T31;6B8J;6BUU;6GJO;6GN1;6H0U…	P49841;	DB08073;DB07149;DB07014;DB07676;DB01772;DB07859;DB07585;DB07058;DB03444;DB04014;DB01950;DB12010;DB02052;DB07947;DB14509;DB01356;DB14507;DB14508;DB07812;DB07584;DB04395;DB01793;DB02010;DB12129;	CHEMBL262;		hsa:2932;	IPR033573;IPR011009;IPR000719;IPR017441;IPR008271;IPR039192;	PTHR24057:SF8;	R-HSA-195253;R-HSA-196299;R-HSA-198323;R-HSA-3371453;R-HSA-399956;R-HSA-4641262;R-HSA-5250924;R-HSA-5339716;R-HSA-5358747;R-HSA-5358749;R-HSA-5358751;R-HSA-5358752;R-HSA-5467337;R-HSA-5467340;R-HSA-5467348;R-HSA-5610783;R-HSA-5610785;R-HSA-5674400;R-HSA-75815;R-HSA-8939902;R-HSA-9682706;R-HSA-9683610;R-HSA-9694631;R-HSA-9694686;
Q8NBJ5	GT251_HUMAN	Homo sapiens (Human)	Procollagen galactosyltransferase 1 (EC 2.4.1.50) (Collagen beta(1-O)galactosyltransferase 1) (ColGalT 1) (Glycosyltransferase 25 family member 1) (Hydroxylysine galactosyltransferase 1)	COLGALT1 GLT25D1 PSEC0241	ENST00000252599;	NP_078932.2;	collagen fibril organization [GO:0030199]; positive regulation of collagen fibril organization [GO:1904028]	GO:0005788; GO:0016020; GO:0030199; GO:0050211; GO:1904028	endoplasmic reticulum lumen [GO:0005788]; membrane [GO:0016020]	procollagen galactosyltransferase activity [GO:0050211]	procollagen galactosyltransferase activity [GO:0050211]	Glycosyltransferase 25 family						hsa:79709;	IPR002654;IPR029044;		R-HSA-1650814;
Q96MM7	H6ST2_HUMAN	Homo sapiens (Human)	Heparan-sulfate 6-O-sulfotransferase 2 (HS6ST-2) (EC 2.8.2.-)	HS6ST2 PSEC0092	ENST00000370833 [Q96MM7-4];ENST00000370836 [Q96MM7-1];ENST00000406696 [Q96MM7-1];ENST00000521489 [Q96MM7-4];	NP_001070656.1 [Q96MM7-4];NP_671704.3 [Q96MM7-1];XP_005262547.1;XP_011529708.1 [Q96MM7-3];XP_016885433.1;XP_016885434.1 [Q96MM7-3];	glycosaminoglycan biosynthetic process [GO:0006024]; heparan sulfate proteoglycan biosynthetic process, enzymatic modification [GO:0015015]	GO:0000139; GO:0006024; GO:0015015; GO:0016021; GO:0017095	Golgi membrane [GO:0000139]; integral component of membrane [GO:0016021]	heparan sulfate 6-O-sulfotransferase activity [GO:0017095]	heparan sulfate 6-O-sulfotransferase activity [GO:0017095]	Sulfotransferase 6 family						hsa:90161;	IPR010635;IPR027417;IPR005331;	PTHR12812;	R-HSA-2022928;
Q9P035	HACD3_HUMAN	Homo sapiens (Human)	Very-long-chain (3R)-3-hydroxyacyl-CoA dehydratase 3 (EC 4.2.1.134) (3-hydroxyacyl-CoA dehydratase 3) (HACD3) (Butyrate-induced protein 1) (B-ind1) (hB-ind1) (Protein-tyrosine phosphatase-like A domain-containing protein 1)	HACD3 BIND1 PTPLAD1	ENST00000261875 [Q9P035-1];ENST00000442729 [Q9P035-2];	NP_057479.2 [Q9P035-1];	activation of JUN kinase activity [GO:0007257]; fatty acid elongation [GO:0030497]; I-kappaB kinase/NF-kappaB signaling [GO:0007249]; positive regulation by virus of viral protein levels in host cell [GO:0046726]; positive regulation of viral genome replication [GO:0045070]; Rac protein signal transduction [GO:0016601]; small GTPase mediated signal transduction [GO:0007264]; sphingolipid biosynth…	GO:0005096; GO:0005783; GO:0005925; GO:0007249; GO:0007257; GO:0007264; GO:0016601; GO:0018812; GO:0019899; GO:0030148; GO:0030176; GO:0030497; GO:0031965; GO:0042761; GO:0045070; GO:0046726; GO:0102158; GO:0102343; GO:0102344; GO:0102345	endoplasmic reticulum [GO:0005783]; focal adhesion [GO:0005925]; integral component of endoplasmic reticulum membrane [GO:0030176]; nuclear membrane [GO:0031965]	3-hydroxyacyl-CoA dehydratase activity [GO:0018812]; 3-hydroxy-arachidoyl-CoA dehydratase activity [GO:0102343]; 3-hydroxy-behenoyl-CoA dehydratase activity [GO:0102344]; 3-hydroxy-lignoceroyl-CoA dehydratase activity [GO:0102345]; enzyme binding [GO:0019899]; GTPase activator activity [GO:0005096]; very-long-chain 3-hydroxyacyl-CoA dehydratase activity [GO:0102158]	3-hydroxyacyl-CoA dehydratase activity [GO:0018812]; 3-hydroxy-arachidoyl-CoA dehydratase activity [GO:0102343]; 3-hydroxy-behenoyl-CoA dehydratase activity [GO:0102344]; 3-hydroxy-lignoceroyl-CoA dehydratase activity [GO:0102345]; enzyme binding [GO:0019899]; GTPase activator activity [GO:0005096]; very-long-chain 3-hydroxyacyl-CoA dehydratase activity [GO:0102158]	Very long-chain fatty acids dehydratase HACD family					SLP:000000439;	hsa:51495;	IPR007052;IPR008978;IPR007482;	PTHR11035;	R-HSA-75876;
Q92769	HDAC2_HUMAN	Homo sapiens (Human)	Histone deacetylase 2 (HD2) (EC 3.5.1.98)	HDAC2	ENST00000368632 [Q92769-3];ENST00000519065 [Q92769-1];ENST00000519108 [Q92769-3];	NP_001518.3 [Q92769-1];XP_011534090.1;XP_016866288.1 [Q92769-3];	ATP-dependent chromatin remodeling [GO:0043044]; behavioral response to ethanol [GO:0048149]; blood coagulation [GO:0007596]; cardiac muscle hypertrophy [GO:0003300]; cellular response to dopamine [GO:1903351]; cellular response to heat [GO:0034605]; cellular response to hydrogen peroxide [GO:0070301]; cellular response to retinoic acid [GO:0071300]; cellular response to transforming growth facto…	GO:0000118; GO:0000122; GO:0000785; GO:0001103; GO:0001975; GO:0003300; GO:0003682; GO:0003723; GO:0004407; GO:0005634; GO:0005654; GO:0005737; GO:0006338; GO:0007596; GO:0008134; GO:0008284; GO:0009913; GO:0010718; GO:0010977; GO:0016358; GO:0016575; GO:0016580; GO:0016581; GO:0019213; GO:0019899; GO:0031000; GO:0031072; GO:0032041; GO:0032496; GO:0032732; GO:0032760; GO:0032922; GO:0032967; GO:…	chromatin [GO:0000785]; cytoplasm [GO:0005737]; ESC/E(Z) complex [GO:0035098]; histone deacetylase complex [GO:0000118]; nucleoplasm [GO:0005654]; nucleus [GO:0005634]; NuRD complex [GO:0016581]; protein-containing complex [GO:0032991]; Sin3 complex [GO:0016580]	chromatin binding [GO:0003682]; deacetylase activity [GO:0019213]; enzyme binding [GO:0019899]; heat shock protein binding [GO:0031072]; histone deacetylase activity [GO:0004407]; histone deacetylase binding [GO:0042826]; NAD-dependent histone deacetylase activity (H3-K14 specific) [GO:0032041]; NF-kappaB binding [GO:0051059]; promoter-specific chromatin binding [GO:1990841]; protein deacetylase …	chromatin binding [GO:0003682]; deacetylase activity [GO:0019213]; enzyme binding [GO:0019899]; heat shock protein binding [GO:0031072]; histone deacetylase activity [GO:0004407]; histone deacetylase binding [GO:0042826]; NAD-dependent histone deacetylase activity (H3-K14 specific) [GO:0032041]; NF-kappaB binding [GO:0051059]; promoter-specific chromatin binding [GO:1990841]; protein deacetylase …	Histone deacetylase family, HD type 1 subfamily	3MAX;4LXZ;4LY1;5IWG;5IX0;6G3O;6WBW;6WBZ;6XDM;6XEB;6XEC;7KBG;7KBH;	Q92769;	DB01223;DB01076;DB05015;DB01095;DB00227;DB11830;DB01303;DB06603;DB05223;DB00175;DB06176;DB00641;DB00277;DB09091;DB00313;DB02546;	CHEMBL1937;		hsa:3066;	IPR000286;IPR003084;IPR023801;IPR037138;IPR023696;		R-HSA-193670;R-HSA-2122947;R-HSA-2644606;R-HSA-2894862;R-HSA-3214815;R-HSA-350054;R-HSA-427389;R-HSA-427413;R-HSA-4551638;R-HSA-6804758;R-HSA-73762;R-HSA-8943724;R-HSA-9022692;R-HSA-9022699;R-HSA-9615017;R-HSA-9619665;R-HSA-9679191;R-HSA-983231;
Q7Z4Q2	HEAT3_HUMAN	Homo sapiens (Human)	HEAT repeat-containing protein 3	HEATR3	ENST00000299192 [Q7Z4Q2-1];	NP_891552.1 [Q7Z4Q2-1];	protein import into nucleus [GO:0006606]; ribosomal large subunit biogenesis [GO:0042273]	GO:0006606; GO:0042273; GO:0051082		unfolded protein binding [GO:0051082]	unfolded protein binding [GO:0051082]							hsa:55027;	IPR011989;IPR016024;
Q9ULT8	HECD1_HUMAN	Homo sapiens (Human)	E3 ubiquitin-protein ligase HECTD1 (EC 2.3.2.26) (E3 ligase for inhibin receptor) (EULIR) (HECT domain-containing protein 1) (HECT-type E3 ubiquitin transferase HECTD1)	HECTD1 KIAA1131	ENST00000399332;ENST00000553700;	NP_056197.3;XP_005267559.2;	anatomical structure development [GO:0048856]; aorta development [GO:0035904]; heart valve development [GO:0003170]; positive regulation of proteasomal ubiquitin-dependent protein catabolic process [GO:0032436]; protein K63-linked ubiquitination [GO:0070534]; ventricular septum development [GO:0003281]	GO:0003170; GO:0003281; GO:0032436; GO:0035904; GO:0046872; GO:0048856; GO:0061630; GO:0070534		metal ion binding [GO:0046872]; ubiquitin protein ligase activity [GO:0061630]	metal ion binding [GO:0046872]; ubiquitin protein ligase activity [GO:0061630]	UPL family, K-HECT subfamily	2DK3;2LC3;3DKM;					hsa:25831;	IPR002110;IPR020683;IPR036770;IPR011989;IPR016024;IPR041200;IPR008979;IPR000569;IPR035983;IPR010606;IPR037252;IPR012919;		R-HSA-983168;
Q8NCD3	HJURP_HUMAN	Homo sapiens (Human)	Holliday junction recognition protein (14-3-3-associated AKT substrate) (Fetal liver-expressing gene 1 protein) (Up-regulated in lung cancer 9)	HJURP FAKTS FLEG1 URLC9	ENST00000411486 [Q8NCD3-1];ENST00000432087 [Q8NCD3-2];ENST00000441687 [Q8NCD3-3];	NP_001269891.1 [Q8NCD3-2];NP_001269892.1 [Q8NCD3-3];NP_060880.3 [Q8NCD3-1];	cell cycle [GO:0007049]; CENP-A containing nucleosome assembly [GO:0034080]; chromosome segregation [GO:0007059]; regulation of DNA binding [GO:0051101]; regulation of protein-containing complex assembly [GO:0043254]	GO:0000775; GO:0000777; GO:0003677; GO:0005654; GO:0005730; GO:0005739; GO:0007049; GO:0007059; GO:0034080; GO:0042393; GO:0042802; GO:0043254; GO:0051101	chromosome, centromeric region [GO:0000775]; condensed chromosome kinetochore [GO:0000777]; mitochondrion [GO:0005739]; nucleolus [GO:0005730]; nucleoplasm [GO:0005654]	DNA binding [GO:0003677]; histone binding [GO:0042393]; identical protein binding [GO:0042802]	DNA binding [GO:0003677]; histone binding [GO:0042393]; identical protein binding [GO:0042802]		3R45;					hsa:55355;	IPR021052;IPR022102;IPR018465;		R-HSA-606279;
P09601	HMOX1_HUMAN	Homo sapiens (Human)	Heme oxygenase 1 (HO-1) (EC 1.14.14.18)	HMOX1 HO HO1	ENST00000216117;	NP_002124.1;	angiogenesis [GO:0001525]; cell death [GO:0008219]; cellular iron ion homeostasis [GO:0006879]; cellular response to arsenic-containing substance [GO:0071243]; cellular response to cadmium ion [GO:0071276]; cellular response to cisplatin [GO:0072719]; cellular response to heat [GO:0034605]; cellular response to hypoxia [GO:0071456]; cellular response to nutrient [GO:0031670]; cytokine-mediated si…	GO:0001525; GO:0001935; GO:0002246; GO:0002686; GO:0004392; GO:0004630; GO:0005198; GO:0005615; GO:0005634; GO:0005730; GO:0005783; GO:0005789; GO:0005829; GO:0005901; GO:0006788; GO:0006879; GO:0006979; GO:0007264; GO:0007588; GO:0008217; GO:0008219; GO:0008630; GO:0010656; GO:0014806; GO:0016020; GO:0016239; GO:0016242; GO:0019221; GO:0019899; GO:0020037; GO:0031670; GO:0032722; GO:0032764; GO:…	caveola [GO:0005901]; cytosol [GO:0005829]; endoplasmic reticulum [GO:0005783]; endoplasmic reticulum membrane [GO:0005789]; extracellular space [GO:0005615]; membrane [GO:0016020]; nucleolus [GO:0005730]; nucleus [GO:0005634]; perinuclear region of cytoplasm [GO:0048471]	enzyme binding [GO:0019899]; heme binding [GO:0020037]; heme oxygenase (decyclizing) activity [GO:0004392]; identical protein binding [GO:0042802]; metal ion binding [GO:0046872]; phospholipase D activity [GO:0004630]; protein homodimerization activity [GO:0042803]; structural molecule activity [GO:0005198]	enzyme binding [GO:0019899]; heme binding [GO:0020037]; heme oxygenase (decyclizing) activity [GO:0004392]; identical protein binding [GO:0042802]; metal ion binding [GO:0046872]; phospholipase D activity [GO:0004630]; protein homodimerization activity [GO:0042803]; structural molecule activity [GO:0005198]	Heme oxygenase family	1N3U;1N45;1NI6;1OYK;1OYL;1OZE;1OZL;1OZR;1OZW;1S13;1S8C;1T5P;1TWN;1TWR;1XJZ;1XK0;1XK1;1XK2;1XK3;3CZY;3HOK;3K4F;3TGM;4WD4;5BTQ;6EHA;		DB07342;DB06914;DB02468;DB03906;DB14001;DB02073;DB14002;DB01942;DB00157;DB09221;DB04912;DB04803;DB00163;	CHEMBL2823;		hsa:3162;	IPR002051;IPR016053;IPR016084;IPR018207;	PTHR10720;	R-HSA-189483;R-HSA-6785807;R-HSA-917937;R-HSA-9609523;
Q9UJC3	HOOK1_HUMAN	Homo sapiens (Human)	Protein Hook homolog 1 (h-hook1) (hHK1)	HOOK1	ENST00000371208 [Q9UJC3-1];	NP_056972.1 [Q9UJC3-1];	cytoplasmic microtubule organization [GO:0031122]; cytoskeleton-dependent intracellular transport [GO:0030705]; early endosome to late endosome transport [GO:0045022]; endosome organization [GO:0007032]; endosome to lysosome transport [GO:0008333]; Golgi organization [GO:0007030]; lysosome organization [GO:0007040]; manchette assembly [GO:1905198]; multicellular organism development [GO:0007275];…	GO:0003779; GO:0005737; GO:0005813; GO:0005829; GO:0005874; GO:0007030; GO:0007032; GO:0007040; GO:0007275; GO:0008017; GO:0008333; GO:0015031; GO:0030705; GO:0031122; GO:0042802; GO:0042803; GO:0045022; GO:0051959; GO:0070695; GO:1905198; GO:1905719	centrosome [GO:0005813]; cytoplasm [GO:0005737]; cytosol [GO:0005829]; FHF complex [GO:0070695]; microtubule [GO:0005874]	actin binding [GO:0003779]; dynein light intermediate chain binding [GO:0051959]; identical protein binding [GO:0042802]; microtubule binding [GO:0008017]; protein homodimerization activity [GO:0042803]	actin binding [GO:0003779]; dynein light intermediate chain binding [GO:0051959]; identical protein binding [GO:0042802]; microtubule binding [GO:0008017]; protein homodimerization activity [GO:0042803]	Hook family						hsa:51361;	IPR001715;IPR036872;IPR008636;IPR043936;
Q7LGA3	HS2ST_HUMAN	Homo sapiens (Human)	Heparan sulfate 2-O-sulfotransferase 1 (2-O-sulfotransferase) (2OST) (EC 2.8.2.-)	HS2ST1 HS2ST KIAA0448	ENST00000370550 [Q7LGA3-1];ENST00000370551 [Q7LGA3-3];	NP_001127964.1 [Q7LGA3-3];NP_036394.1 [Q7LGA3-1];	glycosaminoglycan biosynthetic process [GO:0006024]; heparan sulfate proteoglycan biosynthetic process, enzymatic modification [GO:0015015]; heparan sulfate proteoglycan biosynthetic process, polysaccharide chain biosynthetic process [GO:0015014]	GO:0000139; GO:0004394; GO:0006024; GO:0008146; GO:0015014; GO:0015015; GO:0016020; GO:0016021	Golgi membrane [GO:0000139]; integral component of membrane [GO:0016021]; membrane [GO:0016020]	heparan sulfate 2-O-sulfotransferase activity [GO:0004394]; sulfotransferase activity [GO:0008146]	heparan sulfate 2-O-sulfotransferase activity [GO:0004394]; sulfotransferase activity [GO:0008146]	Sulfotransferase 3 family						hsa:9653;	IPR007734;IPR027417;IPR005331;	PTHR12129;	R-HSA-2022928;
P0DMV8	HS71A_HUMAN	Homo sapiens (Human)	Heat shock 70 kDa protein 1A (Heat shock 70 kDa protein 1) (HSP70-1) (HSP70.1)	HSPA1A HSP72 HSPA1 HSX70	ENST00000375651 [P0DMV8-1];ENST00000400040;ENST00000430065 [P0DMV8-1];ENST00000433487 [P0DMV8-1];ENST00000441618 [P0DMV8-1];	NP_005336.3 [P0DMV8-1];NP_005337.2 [P0DMV8-1];	ATP metabolic process [GO:0046034]; cellular heat acclimation [GO:0070370]; cellular response to heat [GO:0034605]; cellular response to oxidative stress [GO:0034599]; cellular response to unfolded protein [GO:0034620]; chaperone cofactor-dependent protein refolding [GO:0051085]; chaperone-mediated protein complex assembly [GO:0051131]; lysosomal transport [GO:0007041]; mRNA catabolic process [GO…	GO:0001618; GO:0001664; GO:0003714; GO:0003723; GO:0005102; GO:0005524; GO:0005576; GO:0005634; GO:0005654; GO:0005737; GO:0005739; GO:0005783; GO:0005813; GO:0005814; GO:0005829; GO:0005886; GO:0005925; GO:0006402; GO:0006986; GO:0007041; GO:0008285; GO:0010628; GO:0016192; GO:0016234; GO:0016235; GO:0016607; GO:0016887; GO:0019899; GO:0030308; GO:0030512; GO:0031072; GO:0031249; GO:0031396; GO:…	aggresome [GO:0016235]; blood microparticle [GO:0072562]; centriole [GO:0005814]; centrosome [GO:0005813]; cytoplasm [GO:0005737]; cytosol [GO:0005829]; endoplasmic reticulum [GO:0005783]; extracellular exosome [GO:0070062]; extracellular region [GO:0005576]; ficolin-1-rich granule lumen [GO:1904813]; focal adhesion [GO:0005925]; inclusion body [GO:0016234]; mitochondrion [GO:0005739]; nuclear sp…	ATPase activity [GO:0016887]; ATP binding [GO:0005524]; C3HC4-type RING finger domain binding [GO:0055131]; cadherin binding [GO:0045296]; denatured protein binding [GO:0031249]; disordered domain specific binding [GO:0097718]; enzyme binding [GO:0019899]; G protein-coupled receptor binding [GO:0001664]; heat shock protein binding [GO:0031072]; histone deacetylase binding [GO:0042826]; misfolded …	ATPase activity [GO:0016887]; ATP binding [GO:0005524]; C3HC4-type RING finger domain binding [GO:0055131]; cadherin binding [GO:0045296]; denatured protein binding [GO:0031249]; disordered domain specific binding [GO:0097718]; enzyme binding [GO:0019899]; G protein-coupled receptor binding [GO:0001664]; heat shock protein binding [GO:0031072]; histone deacetylase binding [GO:0042826]; misfolded …	Heat shock protein 70 family	1HJO;1S3X;1XQS;2E88;2E8A;2LMG;3A8Y;3ATU;3ATV;3AY9;3D2E;3D2F;3JXU;3LOF;3Q49;4IO8;4J8F;4PO2;4WV5;4WV7;5AQW;5AQX;5AQY;5AQZ;5AR0;5BN8;5BN9;5BPL;5BPM;5BPN;5GJJ;5MKR;5MKS;5XI9;5XIR;6FHK;6G3R;6G3S;6JPV;6K39;	P0DMV8;		CHEMBL5460;		hsa:3303;hsa:3304;	IPR043129;IPR018181;IPR029048;IPR029047;IPR013126;	PTHR19375;	R-HSA-168330;R-HSA-3371453;R-HSA-3371497;R-HSA-3371568;R-HSA-3371571;R-HSA-450408;R-HSA-6798695;
O75506	HSBP1_HUMAN	Homo sapiens (Human)	Heat shock factor-binding protein 1 (Nasopharyngeal carcinoma-associated antigen 13) (NPC-A-13)	HSBP1 HSF1BP	ENST00000433866;ENST00000570259;	NP_001528.1;	cellular heat acclimation [GO:0070370]; endodermal cell differentiation [GO:0035987]; muscle contraction [GO:0006936]; negative regulation of transcription by RNA polymerase II [GO:0000122]; regulation of cellular response to heat [GO:1900034]	GO:0000122; GO:0003714; GO:0005634; GO:0005654; GO:0005829; GO:0005856; GO:0006936; GO:0035987; GO:0042802; GO:0070370; GO:1900034	cytoskeleton [GO:0005856]; cytosol [GO:0005829]; nucleoplasm [GO:0005654]; nucleus [GO:0005634]	identical protein binding [GO:0042802]; transcription corepressor activity [GO:0003714]	identical protein binding [GO:0042802]; transcription corepressor activity [GO:0003714]	HSBP1 family	3CI9;					hsa:3281;	IPR009643;	PTHR19424;	R-HSA-3371511;R-HSA-3371568;R-HSA-3371571;
P11142	HSP7C_HUMAN	Homo sapiens (Human)	Heat shock cognate 71 kDa protein (EC 3.6.4.10) (Heat shock 70 kDa protein 8) (Lipopolysaccharide-associated protein 1) (LAP-1) (LPS-associated protein 1)	HSPA8 HSC70 HSP73 HSPA10	ENST00000227378 [P11142-1];ENST00000453788 [P11142-2];ENST00000532636 [P11142-1];ENST00000534624 [P11142-1];	NP_006588.1 [P11142-1];NP_694881.1 [P11142-2];XP_011541100.1 [P11142-1];	ATP metabolic process [GO:0046034]; cellular response to starvation [GO:0009267]; cellular response to unfolded protein [GO:0034620]; chaperone cofactor-dependent protein refolding [GO:0051085]; chaperone-mediated autophagy [GO:0061684]; chaperone-mediated autophagy translocation complex disassembly [GO:1904764]; chaperone-mediated protein transport involved in chaperone-mediated autophagy [GO:00…	GO:0000398; GO:0000974; GO:0001664; GO:0001786; GO:0003723; GO:0005524; GO:0005576; GO:0005615; GO:0005634; GO:0005654; GO:0005681; GO:0005730; GO:0005737; GO:0005764; GO:0005765; GO:0005770; GO:0005776; GO:0005829; GO:0005886; GO:0005925; GO:0006457; GO:0006892; GO:0006986; GO:0007269; GO:0009267; GO:0016020; GO:0016032; GO:0016192; GO:0016887; GO:0019221; GO:0019899; GO:0023026; GO:0030425; GO:…	autophagosome [GO:0005776]; blood microparticle [GO:0072562]; chaperone complex [GO:0101031]; clathrin-sculpted gamma-aminobutyric acid transport vesicle membrane [GO:0061202]; cytoplasm [GO:0005737]; cytosol [GO:0005829]; dendrite [GO:0030425]; extracellular exosome [GO:0070062]; extracellular region [GO:0005576]; extracellular space [GO:0005615]; ficolin-1-rich granule lumen [GO:1904813]; focal…	ATPase activity [GO:0016887]; ATP binding [GO:0005524]; C3HC4-type RING finger domain binding [GO:0055131]; cadherin binding [GO:0045296]; chaperone binding [GO:0051087]; clathrin-uncoating ATPase activity [GO:1990833]; enzyme binding [GO:0019899]; G protein-coupled receptor binding [GO:0001664]; heat shock protein binding [GO:0031072]; MHC class II protein complex binding [GO:0023026]; misfolded…	ATPase activity [GO:0016887]; ATP binding [GO:0005524]; C3HC4-type RING finger domain binding [GO:0055131]; cadherin binding [GO:0045296]; chaperone binding [GO:0051087]; clathrin-uncoating ATPase activity [GO:1990833]; enzyme binding [GO:0019899]; G protein-coupled receptor binding [GO:0001664]; heat shock protein binding [GO:0031072]; MHC class II protein complex binding [GO:0023026]; misfolded…	Heat shock protein 70 family	3AGY;3AGZ;3ESK;3FZF;3FZH;3FZK;3FZL;3FZM;3LDQ;3M3Z;4H5N;4H5R;4H5T;4H5V;4H5W;4HWI;4KBQ;5AQF;5AQG;5AQH;5AQI;5AQJ;5AQK;5AQL;5AQM;5AQN;5AQO;5AQP;5AQQ;5AQR;5AQS;5AQT;5AQU;5AQV;6B1I;6B1M;6B1N;6ZYJ;	P11142;	DB07045;DB11638;DB09130;DB01254;	CHEMBL1275223;		hsa:3312;	IPR043129;IPR018181;IPR029048;IPR029047;IPR013126;	PTHR19375;	R-HSA-3371453;R-HSA-3371497;R-HSA-3371568;R-HSA-3371571;R-HSA-432720;R-HSA-432722;R-HSA-447041;R-HSA-450408;R-HSA-6785807;R-HSA-6798695;R-HSA-72163;R-HSA-8856828;R-HSA-8876725;R-HSA-888590;R-HSA-9613354;R-HSA-9613829;R-HSA-9615710;
Q99081	HTF4_HUMAN	Homo sapiens (Human)	Transcription factor 12 (TCF-12) (Class B basic helix-loop-helix protein 20) (bHLHb20) (DNA-binding protein HTF4) (E-box-binding protein) (Transcription factor HTF-4)	TCF12 BHLHB20 HEB HTF4	ENST00000267811 [Q99081-1];ENST00000333725 [Q99081-3];ENST00000343827 [Q99081-2];ENST00000438423 [Q99081-3];ENST00000537840 [Q99081-4];ENST00000557843 [Q99081-1];	NP_001293149.1 [Q99081-4];NP_001309080.1 [Q99081-3];NP_001309086.1 [Q99081-1];NP_001309088.1 [Q99081-3];NP_001309091.1 [Q99081-3];NP_001309094.1 [Q99081-1];NP_003196.1 [Q99081-1];NP_996919.1 [Q99081-3];NP_996920.1 [Q99081-3];NP_996921.1 [Q99081-1];NP_996923.1 [Q99081-2];	cell differentiation [GO:0030154]; immune response [GO:0006955]; muscle organ development [GO:0007517]; nervous system development [GO:0007399]; positive regulation of gene expression [GO:0010628]; positive regulation of neuron differentiation [GO:0045666]; positive regulation of transcription by RNA polymerase II [GO:0045944]; regulation of hematopoietic stem cell differentiation [GO:1902036]; r…	GO:0000785; GO:0000978; GO:0000981; GO:0000987; GO:0001228; GO:0003700; GO:0005634; GO:0005654; GO:0005667; GO:0005737; GO:0006357; GO:0006955; GO:0007399; GO:0007517; GO:0008134; GO:0010628; GO:0016607; GO:0030154; GO:0035497; GO:0043231; GO:0043425; GO:0045666; GO:0045944; GO:0046332; GO:0046982; GO:0070888; GO:0071837; GO:0090575; GO:1902036; GO:1990837	chromatin [GO:0000785]; cytoplasm [GO:0005737]; intracellular membrane-bounded organelle [GO:0043231]; nuclear speck [GO:0016607]; nucleoplasm [GO:0005654]; nucleus [GO:0005634]; RNA polymerase II transcription regulator complex [GO:0090575]; transcription regulator complex [GO:0005667]	bHLH transcription factor binding [GO:0043425]; cAMP response element binding [GO:0035497]; cis-regulatory region sequence-specific DNA binding [GO:0000987]; DNA-binding transcription activator activity, RNA polymerase II-specific [GO:0001228]; DNA-binding transcription factor activity [GO:0003700]; DNA-binding transcription factor activity, RNA polymerase II-specific [GO:0000981]; E-box binding …	bHLH transcription factor binding [GO:0043425]; cAMP response element binding [GO:0035497]; cis-regulatory region sequence-specific DNA binding [GO:0000987]; DNA-binding transcription activator activity, RNA polymerase II-specific [GO:0001228]; DNA-binding transcription factor activity [GO:0003700]; DNA-binding transcription factor activity, RNA polymerase II-specific [GO:0000981]; E-box binding …		2KNH;4JOL;					hsa:6938;	IPR011598;IPR036638;		R-HSA-525793;R-HSA-8939236;R-HSA-9031628;
Q9Y4L1	HYOU1_HUMAN	Homo sapiens (Human)	Hypoxia up-regulated protein 1 (150 kDa oxygen-regulated protein) (ORP-150) (170 kDa glucose-regulated protein) (GRP-170)	HYOU1 GRP170 ORP150	ENST00000617285 [Q9Y4L1-1];ENST00000630669 [Q9Y4L1-1];	NP_001124463.1 [Q9Y4L1-1];NP_006380.1 [Q9Y4L1-1];XP_016872585.1 [Q9Y4L1-1];XP_016872586.1 [Q9Y4L1-1];	cellular response to hypoxia [GO:0071456]; endoplasmic reticulum to Golgi vesicle-mediated transport [GO:0006888]; IRE1-mediated unfolded protein response [GO:0036498]; negative regulation of hypoxia-induced intrinsic apoptotic signaling pathway [GO:1903298]; receptor-mediated endocytosis [GO:0006898]; response to endoplasmic reticulum stress [GO:0034976]; response to ischemia [GO:0002931]	GO:0002931; GO:0005524; GO:0005576; GO:0005783; GO:0005788; GO:0005790; GO:0005925; GO:0006888; GO:0006898; GO:0016020; GO:0016887; GO:0034663; GO:0034976; GO:0036498; GO:0051082; GO:0051087; GO:0070062; GO:0071456; GO:0071682; GO:1903298	endocytic vesicle lumen [GO:0071682]; endoplasmic reticulum [GO:0005783]; endoplasmic reticulum chaperone complex [GO:0034663]; endoplasmic reticulum lumen [GO:0005788]; extracellular exosome [GO:0070062]; extracellular region [GO:0005576]; focal adhesion [GO:0005925]; membrane [GO:0016020]; smooth endoplasmic reticulum [GO:0005790]	ATPase activity [GO:0016887]; ATP binding [GO:0005524]; chaperone binding [GO:0051087]; unfolded protein binding [GO:0051082]	ATPase activity [GO:0016887]; ATP binding [GO:0005524]; chaperone binding [GO:0051087]; unfolded protein binding [GO:0051082]	Heat shock protein 70 family				CHEMBL2216741;		hsa:10525;	IPR043129;IPR018181;IPR029048;IPR029047;IPR013126;		R-HSA-3000484;R-HSA-381038;
Q96F46	I17RA_HUMAN	Homo sapiens (Human)	Interleukin-17 receptor A (IL-17 receptor A) (IL-17RA) (CDw217) (CD antigen CD217)	IL17RA IL17R	ENST00000319363 [Q96F46-1];ENST00000612619 [Q96F46-2];	NP_001276834.1 [Q96F46-2];NP_055154.3 [Q96F46-1];	adaptive immune response [GO:0002250]; cell surface receptor signaling pathway [GO:0007166]; fibroblast activation [GO:0072537]; inflammatory response [GO:0006954]; innate immune response [GO:0045087]; interleukin-17-mediated signaling pathway [GO:0097400]; positive regulation of chemokine (C-X-C motif) ligand 1 production [GO:2000340]; positive regulation of interleukin-23 production [GO:0032747…	GO:0002250; GO:0005576; GO:0005886; GO:0005887; GO:0006954; GO:0007166; GO:0030368; GO:0032747; GO:0032755; GO:0045087; GO:0072537; GO:0097400; GO:2000340	extracellular region [GO:0005576]; integral component of plasma membrane [GO:0005887]; plasma membrane [GO:0005886]	interleukin-17 receptor activity [GO:0030368]	interleukin-17 receptor activity [GO:0030368]		3JVF;4HSA;4NUX;5N9B;5NAN;	Q96F46;		CHEMBL3580485;		hsa:23765;	IPR039465;IPR032356;IPR038683;IPR043046;IPR013568;	PTHR15583;	R-HSA-448424;
Q9H1B7	I2BPL_HUMAN	Homo sapiens (Human)	Probable E3 ubiquitin-protein ligase IRF2BPL (EC 2.3.2.27) (Enhanced at puberty protein 1) (Interferon regulatory factor 2-binding protein-like)	IRF2BPL C14orf4 EAP1 KIAA1865 My039	ENST00000238647;	NP_078772.1;	development of secondary female sexual characteristics [GO:0046543]; negative regulation of transcription by RNA polymerase II [GO:0000122]; nervous system development [GO:0007399]; positive regulation of transcription by RNA polymerase II [GO:0045944]; regulation of transcription by RNA polymerase II [GO:0006357]	GO:0000122; GO:0003714; GO:0005615; GO:0005634; GO:0005654; GO:0006357; GO:0007399; GO:0045944; GO:0046543; GO:0046872; GO:0061630	extracellular space [GO:0005615]; nucleoplasm [GO:0005654]; nucleus [GO:0005634]	metal ion binding [GO:0046872]; transcription corepressor activity [GO:0003714]; ubiquitin protein ligase activity [GO:0061630]	metal ion binding [GO:0046872]; transcription corepressor activity [GO:0003714]; ubiquitin protein ligase activity [GO:0061630]	IRF2BP family	2B9G;2CS3;					hsa:64207;	IPR022750;
P22692	IBP4_HUMAN	Homo sapiens (Human)	Insulin-like growth factor-binding protein 4 (IBP-4) (IGF-binding protein 4) (IGFBP-4)	IGFBP4 IBP4	ENST00000269593 [P22692-1];	NP_001543.2 [P22692-1];	cellular protein metabolic process [GO:0044267]; inflammatory response [GO:0006954]; negative regulation of canonical Wnt signaling pathway [GO:0090090]; positive regulation of insulin-like growth factor receptor signaling pathway [GO:0043568]; positive regulation of MAPK cascade [GO:0043410]; post-translational protein modification [GO:0043687]; regulation of cell growth [GO:0001558]; regulation…	GO:0001558; GO:0005102; GO:0005576; GO:0005615; GO:0005788; GO:0006954; GO:0007165; GO:0010906; GO:0031994; GO:0031995; GO:0043410; GO:0043567; GO:0043568; GO:0043687; GO:0044267; GO:0044342; GO:0090090	endoplasmic reticulum lumen [GO:0005788]; extracellular region [GO:0005576]; extracellular space [GO:0005615]	insulin-like growth factor I binding [GO:0031994]; insulin-like growth factor II binding [GO:0031995]; signaling receptor binding [GO:0005102]	insulin-like growth factor I binding [GO:0031994]; insulin-like growth factor II binding [GO:0031995]; signaling receptor binding [GO:0005102]		1WQJ;2DSP;2DSQ;2DSR;		DB01277;	CHEMBL2310;		hsa:3487;	IPR009030;IPR022327;IPR000867;IPR022321;IPR017891;IPR000716;IPR036857;	PTHR11551:SF7;	R-HSA-381426;R-HSA-8957275;
P14735	IDE_HUMAN	Homo sapiens (Human)	Insulin-degrading enzyme (EC 3.4.24.56) (Abeta-degrading protease) (Insulin protease) (Insulinase) (Insulysin)	IDE	ENST00000265986 [P14735-1];ENST00000371581 [P14735-2];	NP_001159418.1 [P14735-2];NP_004960.2 [P14735-1];	amyloid-beta clearance [GO:0097242]; amyloid-beta clearance by cellular catabolic process [GO:0150094]; amyloid-beta metabolic process [GO:0050435]; antigen processing and presentation of endogenous peptide antigen via MHC class I [GO:0019885]; bradykinin catabolic process [GO:0010815]; cellular protein catabolic process [GO:0044257]; determination of adult lifespan [GO:0008340]; hormone cataboli…	GO:0001540; GO:0001618; GO:0004175; GO:0004222; GO:0005524; GO:0005615; GO:0005634; GO:0005737; GO:0005739; GO:0005777; GO:0005782; GO:0005829; GO:0006508; GO:0008104; GO:0008270; GO:0008286; GO:0008340; GO:0009897; GO:0009986; GO:0010815; GO:0010992; GO:0016323; GO:0016887; GO:0019885; GO:0030163; GO:0031597; GO:0031626; GO:0032092; GO:0042277; GO:0042447; GO:0042802; GO:0042803; GO:0043171; GO:…	basolateral plasma membrane [GO:0016323]; cell surface [GO:0009986]; cytoplasm [GO:0005737]; cytosol [GO:0005829]; cytosolic proteasome complex [GO:0031597]; external side of plasma membrane [GO:0009897]; extracellular exosome [GO:0070062]; extracellular space [GO:0005615]; mitochondrion [GO:0005739]; nucleus [GO:0005634]; peroxisomal matrix [GO:0005782]; peroxisome [GO:0005777]	amyloid-beta binding [GO:0001540]; ATPase activity [GO:0016887]; ATP binding [GO:0005524]; beta-endorphin binding [GO:0031626]; endopeptidase activity [GO:0004175]; identical protein binding [GO:0042802]; insulin binding [GO:0043559]; metalloendopeptidase activity [GO:0004222]; peptide binding [GO:0042277]; protein-containing complex binding [GO:0044877]; protein homodimerization activity [GO:004…	amyloid-beta binding [GO:0001540]; ATPase activity [GO:0016887]; ATP binding [GO:0005524]; beta-endorphin binding [GO:0031626]; endopeptidase activity [GO:0004175]; identical protein binding [GO:0042802]; insulin binding [GO:0043559]; metalloendopeptidase activity [GO:0004222]; peptide binding [GO:0042277]; protein-containing complex binding [GO:0044877]; protein homodimerization activity [GO:004…	Peptidase M16 family	2G47;2G48;2G49;2G54;2G56;2JBU;2JG4;2WBY;2WC0;2WK3;2YPU;3CWW;3E4A;3E4Z;3E50;3H44;3HGZ;3N56;3N57;3OFI;3QZ2;4DTT;4DWK;4GS8;4GSC;4GSF;4IFH;4IOF;4LTE;4M1C;4NXO;4PES;4PF7;4PF9;4PFC;4QIA;4RAL;4RE9;5CJO;5UOE;5WOB;6B3Q;6B70;6B7Y;6B7Z;6BF6;6BF7;6BF8;6BF9;6BFC;6BYZ;6EDS;6MQ3;	P14735;	DB00626;DB00030;DB00071;DB14487;DB14533;DB14548;	CHEMBL1293287;		hsa:3416;	IPR011249;IPR011765;IPR001431;IPR007863;IPR032632;		R-HSA-5689880;R-HSA-9033241;
Q9NZI8	IF2B1_HUMAN	Homo sapiens (Human)	Insulin-like growth factor 2 mRNA-binding protein 1 (IGF2 mRNA-binding protein 1) (IMP-1) (IMP1) (Coding region determinant-binding protein) (CRD-BP) (IGF-II mRNA-binding protein 1) (VICKZ family member 1) (Zipcode-binding protein 1) (ZBP-1)	IGF2BP1 CRDBP VICKZ1 ZBP1	ENST00000290341 [Q9NZI8-1];ENST00000431824 [Q9NZI8-2];	NP_001153895.1 [Q9NZI8-2];NP_006537.3 [Q9NZI8-1];	CRD-mediated mRNA stabilization [GO:0070934]; dendrite arborization [GO:0140059]; mRNA transport [GO:0051028]; negative regulation of translation [GO:0017148]; nervous system development [GO:0007399]; neuronal stem cell population maintenance [GO:0097150]; pallium cell proliferation in forebrain [GO:0022013]; regulation of cytokine production [GO:0001817]; regulation of gene expression [GO:001046…	GO:0001817; GO:0003723; GO:0003729; GO:0003730; GO:0005634; GO:0005654; GO:0005737; GO:0005829; GO:0007399; GO:0010468; GO:0010494; GO:0010610; GO:0017148; GO:0022013; GO:0030027; GO:0030175; GO:0030426; GO:0043025; GO:0043197; GO:0043488; GO:0045182; GO:0048027; GO:0048471; GO:0051028; GO:0051252; GO:0070934; GO:0070937; GO:0097150; GO:0140059; GO:1990904	CRD-mediated mRNA stability complex [GO:0070937]; cytoplasm [GO:0005737]; cytoplasmic stress granule [GO:0010494]; cytosol [GO:0005829]; dendritic spine [GO:0043197]; filopodium [GO:0030175]; growth cone [GO:0030426]; lamellipodium [GO:0030027]; neuronal cell body [GO:0043025]; nucleoplasm [GO:0005654]; nucleus [GO:0005634]; perinuclear region of cytoplasm [GO:0048471]; ribonucleoprotein complex …	mRNA 3'-UTR binding [GO:0003730]; mRNA 5'-UTR binding [GO:0048027]; mRNA binding [GO:0003729]; RNA binding [GO:0003723]; translation regulator activity [GO:0045182]	mRNA 3'-UTR binding [GO:0003730]; mRNA 5'-UTR binding [GO:0048027]; mRNA binding [GO:0003729]; RNA binding [GO:0003723]; translation regulator activity [GO:0045182]	RRM IMP/VICKZ family	3KRM;6QEY;					hsa:10642;	IPR034837;IPR034842;IPR004087;IPR004088;IPR036612;IPR012677;IPR035979;IPR000504;		R-HSA-428359;R-HSA-5687128;
O00425	IF2B3_HUMAN	Homo sapiens (Human)	Insulin-like growth factor 2 mRNA-binding protein 3 (IGF2 mRNA-binding protein 3) (IMP-3) (IGF-II mRNA-binding protein 3) (KH domain-containing protein overexpressed in cancer) (hKOC) (VICKZ family member 3)	IGF2BP3 IMP3 KOC1 VICKZ3	ENST00000258729 [O00425-1];ENST00000619562 [O00425-2];	NP_006538.2 [O00425-1];	anatomical structure morphogenesis [GO:0009653]; mRNA transport [GO:0051028]; negative regulation of translation [GO:0017148]; nervous system development [GO:0007399]; regulation of cytokine production [GO:0001817]; regulation of gene expression [GO:0010468]; regulation of mRNA stability [GO:0043488]; regulation of RNA metabolic process [GO:0051252]; translation [GO:0006412]	GO:0001817; GO:0003723; GO:0003729; GO:0003730; GO:0005634; GO:0005737; GO:0005829; GO:0006412; GO:0007399; GO:0009653; GO:0010468; GO:0017148; GO:0043488; GO:0045182; GO:0048027; GO:0051028; GO:0051252	cytoplasm [GO:0005737]; cytosol [GO:0005829]; nucleus [GO:0005634]	mRNA 3'-UTR binding [GO:0003730]; mRNA 5'-UTR binding [GO:0048027]; mRNA binding [GO:0003729]; RNA binding [GO:0003723]; translation regulator activity [GO:0045182]	mRNA 3'-UTR binding [GO:0003730]; mRNA 5'-UTR binding [GO:0048027]; mRNA binding [GO:0003729]; RNA binding [GO:0003723]; translation regulator activity [GO:0045182]	RRM IMP/VICKZ family	2E44;6FQ1;6FQR;6GQE;6GX6;					hsa:10643;	IPR034844;IPR004087;IPR004088;IPR036612;IPR012677;IPR035979;IPR000504;		R-HSA-428359;
O60573	IF4E2_HUMAN	Homo sapiens (Human)	Eukaryotic translation initiation factor 4E type 2 (eIF-4E type 2) (eIF4E type 2) (Eukaryotic translation initiation factor 4E homologous protein) (Eukaryotic translation initiation factor 4E-like 3) (eIF4E-like protein 4E-LP) (mRNA cap-binding protein 4EHP) (h4EHP) (mRNA cap-binding protein type 3)	EIF4E2 EIF4EL3	ENST00000258416 [O60573-1];ENST00000409098 [O60573-2];	NP_001263265.1 [O60573-2];NP_004837.1 [O60573-1];	gene silencing by RNA [GO:0031047]; negative regulation of translation [GO:0017148]; positive regulation of miRNA mediated inhibition of translation [GO:1905618]	GO:0000339; GO:0000340; GO:0000932; GO:0003723; GO:0003743; GO:0005737; GO:0005829; GO:0005845; GO:0008135; GO:0016281; GO:0017148; GO:0031047; GO:0031625; GO:1905618	cytoplasm [GO:0005737]; cytosol [GO:0005829]; eukaryotic translation initiation factor 4F complex [GO:0016281]; mRNA cap binding complex [GO:0005845]; P-body [GO:0000932]	RNA 7-methylguanosine cap binding [GO:0000340]; RNA binding [GO:0003723]; RNA cap binding [GO:0000339]; translation factor activity, RNA binding [GO:0008135]; translation initiation factor activity [GO:0003743]; ubiquitin protein ligase binding [GO:0031625]	RNA 7-methylguanosine cap binding [GO:0000340]; RNA binding [GO:0003723]; RNA cap binding [GO:0000339]; translation factor activity, RNA binding [GO:0008135]; translation initiation factor activity [GO:0003743]; ubiquitin protein ligase binding [GO:0031625]	Eukaryotic initiation factor 4E family	2JGB;2JGC;5NVK;5NVL;5NVM;5NVN;5XLN;					hsa:9470;	IPR023398;IPR001040;IPR019770;	PTHR11960;	R-HSA-1169408;
Q15056	IF4H_HUMAN	Homo sapiens (Human)	Eukaryotic translation initiation factor 4H (eIF-4H) (Williams-Beuren syndrome chromosomal region 1 protein)	EIF4H KIAA0038 WBSCR1 WSCR1	ENST00000265753 [Q15056-1];ENST00000353999 [Q15056-2];ENST00000678438 [Q15056-2];	NP_071496.1 [Q15056-1];NP_114381.1 [Q15056-2];	developmental growth [GO:0048589]; eukaryotic translation initiation factor 4F complex assembly [GO:0097010]; formation of translation preinitiation complex [GO:0001731]; regulation of translational initiation [GO:0006446]; sexual reproduction [GO:0019953]; translational initiation [GO:0006413]; viral process [GO:0016032]	GO:0001731; GO:0003723; GO:0003743; GO:0005829; GO:0006413; GO:0006446; GO:0008135; GO:0016020; GO:0016032; GO:0016281; GO:0019953; GO:0033592; GO:0034057; GO:0043024; GO:0045296; GO:0048471; GO:0048589; GO:0097010	cytosol [GO:0005829]; eukaryotic translation initiation factor 4F complex [GO:0016281]; membrane [GO:0016020]; perinuclear region of cytoplasm [GO:0048471]	cadherin binding [GO:0045296]; ribosomal small subunit binding [GO:0043024]; RNA binding [GO:0003723]; RNA strand annealing activity [GO:0033592]; RNA strand-exchange activity [GO:0034057]; translation factor activity, RNA binding [GO:0008135]; translation initiation factor activity [GO:0003743]	cadherin binding [GO:0045296]; ribosomal small subunit binding [GO:0043024]; RNA binding [GO:0003723]; RNA strand annealing activity [GO:0033592]; RNA strand-exchange activity [GO:0034057]; translation factor activity, RNA binding [GO:0008135]; translation initiation factor activity [GO:0003743]					CHEMBL1293274;		hsa:7458;	IPR034229;IPR012677;IPR035979;IPR000504;		R-HSA-156827;R-HSA-72649;R-HSA-72662;R-HSA-72702;R-HSA-72706;
Q70UQ0	IKIP_HUMAN	Homo sapiens (Human)	Inhibitor of nuclear factor kappa-B kinase-interacting protein (I kappa-B kinase-interacting protein) (IKBKB-interacting protein) (IKK-interacting protein)	IKBIP IKIP	ENST00000299157 [Q70UQ0-4];ENST00000342502 [Q70UQ0-1];ENST00000393042 [Q70UQ0-3];	NP_710154.1 [Q70UQ0-4];NP_963906.1 [Q70UQ0-1];NP_963907.1 [Q70UQ0-3];	response to X-ray [GO:0010165]	GO:0005783; GO:0005789; GO:0010165; GO:0016020; GO:0016021	endoplasmic reticulum [GO:0005783]; endoplasmic reticulum membrane [GO:0005789]; integral component of membrane [GO:0016021]; membrane [GO:0016020]									hsa:121457;	IPR024152;	PTHR21734;
P52292	IMA1_HUMAN	Homo sapiens (Human)	Importin subunit alpha-1 (Karyopherin subunit alpha-2) (RAG cohort protein 1) (SRP1-alpha)	KPNA2 RCH1 SRP1	ENST00000330459;ENST00000537025;ENST00000579754;ENST00000584026;ENST00000677086;ENST00000679078;	NP_001307540.1;NP_002257.1;	DNA metabolic process [GO:0006259]; double-strand break repair [GO:0006302]; entry of viral genome into host nucleus through nuclear pore complex via importin [GO:0075506]; modulation by virus of host cellular process [GO:0019054]; NLS-bearing protein import into nucleus [GO:0006607]; positive regulation of viral life cycle [GO:1903902]; postsynapse to nucleus signaling pathway [GO:0099527]; regu…	GO:0000018; GO:0000139; GO:0003723; GO:0005634; GO:0005654; GO:0005737; GO:0005789; GO:0005829; GO:0006259; GO:0006302; GO:0006607; GO:0008139; GO:0016020; GO:0019054; GO:0042826; GO:0043657; GO:0061608; GO:0075506; GO:0098892; GO:0098978; GO:0099527; GO:1903902	cytoplasm [GO:0005737]; cytosol [GO:0005829]; endoplasmic reticulum membrane [GO:0005789]; extrinsic component of postsynaptic specialization membrane [GO:0098892]; glutamatergic synapse [GO:0098978]; Golgi membrane [GO:0000139]; host cell [GO:0043657]; membrane [GO:0016020]; nucleoplasm [GO:0005654]; nucleus [GO:0005634]	histone deacetylase binding [GO:0042826]; nuclear import signal receptor activity [GO:0061608]; nuclear localization sequence binding [GO:0008139]; RNA binding [GO:0003723]	histone deacetylase binding [GO:0042826]; nuclear import signal receptor activity [GO:0061608]; nuclear localization sequence binding [GO:0008139]; RNA binding [GO:0003723]	Importin alpha family	1EFX;1QGK;1QGR;3FEX;3FEY;3WPT;4E4V;4WV6;5H43;			CHEMBL1741187;		hsa:3838;	IPR011989;IPR016024;IPR032413;IPR000225;IPR002652;IPR036975;IPR024931;		R-HSA-111932;R-HSA-1169408;R-HSA-168276;R-HSA-442729;R-HSA-5693548;R-HSA-9018519;
P12268	IMDH2_HUMAN	Homo sapiens (Human)	Inosine-5'-monophosphate dehydrogenase 2 (IMP dehydrogenase 2) (IMPD 2) (IMPDH 2) (EC 1.1.1.205) (Inosine-5'-monophosphate dehydrogenase type II) (IMP dehydrogenase II) (IMPDH-II)	IMPDH2 IMPD2	ENST00000326739;	NP_000875.2;	circadian rhythm [GO:0007623]; GMP biosynthetic process [GO:0006177]; GTP biosynthetic process [GO:0006183]; neutrophil degranulation [GO:0043312]; purine ribonucleoside monophosphate biosynthetic process [GO:0009168]	GO:0000166; GO:0003677; GO:0003723; GO:0003938; GO:0005576; GO:0005634; GO:0005737; GO:0005778; GO:0005829; GO:0006177; GO:0006183; GO:0007623; GO:0009168; GO:0016020; GO:0034774; GO:0043312; GO:0046872; GO:0070062; GO:1904813	cytoplasm [GO:0005737]; cytosol [GO:0005829]; extracellular exosome [GO:0070062]; extracellular region [GO:0005576]; ficolin-1-rich granule lumen [GO:1904813]; membrane [GO:0016020]; nucleus [GO:0005634]; peroxisomal membrane [GO:0005778]; secretory granule lumen [GO:0034774]	DNA binding [GO:0003677]; IMP dehydrogenase activity [GO:0003938]; metal ion binding [GO:0046872]; nucleotide binding [GO:0000166]; RNA binding [GO:0003723]	DNA binding [GO:0003677]; IMP dehydrogenase activity [GO:0003938]; metal ion binding [GO:0046872]; nucleotide binding [GO:0000166]; RNA binding [GO:0003723]	IMPDH/GMPR family	1B3O;1NF7;1NFB;6I0M;6I0O;6U8E;6U8N;6U8R;6U8S;6U9O;6UA2;6UA4;6UA5;6UAJ;6UC2;6UDO;6UDP;6UDQ;	P12268;	DB03948;DB00993;DB04566;DB01033;DB00688;DB01024;DB00157;DB00811;DB03070;DB06103;	CHEMBL2002;		hsa:3615;	IPR013785;IPR000644;IPR005990;IPR015875;IPR001093;		R-HSA-6798695;R-HSA-73817;R-HSA-9679191;
P58166	INHBE_HUMAN	Homo sapiens (Human)	Inhibin beta E chain (Activin beta-E chain)	INHBE	ENST00000266646;	NP_113667.1;	positive regulation of pathway-restricted SMAD protein phosphorylation [GO:0010862]; SMAD protein signal transduction [GO:0060395]	GO:0005125; GO:0005179; GO:0005615; GO:0008083; GO:0010862; GO:0060395; GO:0062023	collagen-containing extracellular matrix [GO:0062023]; extracellular space [GO:0005615]	cytokine activity [GO:0005125]; growth factor activity [GO:0008083]; hormone activity [GO:0005179]	cytokine activity [GO:0005125]; growth factor activity [GO:0008083]; hormone activity [GO:0005179]	TGF-beta family						hsa:83729;	IPR029034;IPR001318;IPR001839;IPR015615;IPR017948;	PTHR11848;	R-HSA-209822;
Q96HW7	INT4_HUMAN	Homo sapiens (Human)	Integrator complex subunit 4 (Int4)	INTS4 MSTP093	ENST00000529807 [Q96HW7-2];ENST00000534064 [Q96HW7-1];ENST00000535943 [Q96HW7-4];	NP_291025.3 [Q96HW7-1];	snRNA processing [GO:0016180]; snRNA transcription by RNA polymerase II [GO:0042795]	GO:0005634; GO:0005654; GO:0005730; GO:0016180; GO:0032039; GO:0042795	integrator complex [GO:0032039]; nucleolus [GO:0005730]; nucleoplasm [GO:0005654]; nucleus [GO:0005634]			Integrator subunit 4 family	7CUN;					hsa:92105;	IPR011989;IPR016024;IPR026003;		R-HSA-6807505;
Q9UI26	IPO11_HUMAN	Homo sapiens (Human)	Importin-11 (Imp11) (Ran-binding protein 11) (RanBP11)	IPO11 RANBP11	ENST00000325324 [Q9UI26-1];ENST00000409296 [Q9UI26-2];	NP_001128251.1 [Q9UI26-2];NP_057422.3 [Q9UI26-1];	protein import into nucleus [GO:0006606]; ribosomal protein import into nucleus [GO:0006610]	GO:0005635; GO:0005654; GO:0005829; GO:0006606; GO:0006610; GO:0031267; GO:0061608	cytosol [GO:0005829]; nuclear envelope [GO:0005635]; nucleoplasm [GO:0005654]	nuclear import signal receptor activity [GO:0061608]; small GTPase binding [GO:0031267]	nuclear import signal receptor activity [GO:0061608]; small GTPase binding [GO:0031267]	Importin beta family						hsa:51194;	IPR011989;IPR016024;IPR001494;
[truncated: 387 more rows]
